# Supplementary material for: Integrated Transcriptome and Metabolome Analyses Reveal Bamboo Culm Color Formation Mechanisms Involved in Anthocyanin Biosynthetic in Phyllostachys nigra
Source: Int J Mol Sci. 2024 Feb 1;25(3):1738. doi: 10.3390/ijms25031738 (PMC10855043; doi:10.3390/ijms25031738)
Supplement: Supplementary file 1 [file ijms-25-01738-s001.zip › Table S1.xlsx]

## Sheet: Sheet1
Table S1 Some differential accumulated metabolites in S4-vs-S1
Name	Class	S1	S2	S3	S4	FC (S2-vs-S1)	FC (S3-vs-S1)	FC (S4-vs-S1)
Malvidin O-hexoside	Anthocyanins	117000	715050	900675	1548000	6.11154	7.69808	13.2308
Petunidin 3-O-glucoside	Anthocyanins	46262.5	182700	294625	433175	3.9492	6.36855	9.36342
Delphinidin 3-O-Rutinoside	Anthocyanins	8203000	1435000	2425250	1909250	0.174936	0.295654	0.23275
Licochalcone A	Chalcones and dihydrochalcones	4900.25	12452.5	20240.5	16650.2	2.5412	4.1305	3.39784
Naringenin	Flavanone	1334700	54660	47015	4370.75	0.040953	0.0352251	0.00327471
Ophiopogonanone C	Flavanone	4648.25	14885	20145	22335	3.20228	4.33389	4.80503
3',4',5'-Dihydrotricetin O-hexosyl-O-hexoside	Flavanone	25254	136150	218850	854125	5.39123	8.66595	33.8214
3-Hydroxy-glabrol	Flavanone	27222.5	5688.75	5010.75	3492	0.208972	0.184066	0.128276
Naringerin	Flavanone	1593650	65537.5	47677.5	57742.2	0.0411241	0.0299172	0.0362327
Butin	Flavanone	4555250	184075	145750	14035	0.0404094	0.031996	0.00308106
Selgin 5-O-hexoside	Flavones	30275	67305	63712.5	72360	2.22312	2.10446	2.39009
3’,4’,5’-Tricetin 5-O-hexoside	Flavones	34187.5	163150	197875	247550	4.77221	5.78793	7.24095
3’,4’,5’-Tricetin O-malonylhexoside	Flavones	55607.5	711400	1046725	1939750	12.7932	18.8235	34.8829
Lonicerin	Flavones	11910000	1715750	2747250	1317550	0.14406	0.230668	0.110626
Orientin	Flavones	577550	191100	149175	100465	0.33088	0.258289	0.17395
Tricetin O-hexoside	Flavones	6090750	1342000	1689150	1005075	0.220334	0.27733	0.165017
Luteolin 8-C-hexosyl-O-hexoside	Flavones	306250	70845	83560	54767.5	0.231331	0.272849	0.178833
Apigenin 4-O-rhamnoside	Flavones	33587.5	10427	10700	6223.5	0.310443	0.318571	0.185292
Luteolin-4'-O-glucoside	Flavones	1844500	262500	409475	207375	0.142315	0.221998	0.112429
Limocitrin O-hexoside	Flavonols	16875	476375	1065975	1056250	28.2296	63.1689	62.5926
Typhaneoside	Flavonols	6850.25	65475	64760	139710	9.55805	9.45367	20.3949
Tricin O-saccharic acid	Flavonols	245675	853725	843400	1748250	3.47502	3.43299	7.11611
Tricin 5-O-hexoside	Flavonols	2161250	11605000	17722500	22370000	5.36958	8.20012	10.3505
Syringetin 3-O-hexoside	Flavonols	18977.8	356625	785150	813925	18.7917	41.3721	42.8884
Syringetin 7-O-hexoside	Flavonols	15030.5	624825	1066625	1209000	41.5705	70.964	80.4364
Syringetin 5-O-hexoside	Flavonols	53480.5	730425	1470250	1546250	13.6578	27.4913	28.9124
Kaempferol-3-O-rutinoside	Flavonols	2815000	343875	582875	273025	0.170781	0.243451	0.120918
Hyperoside	Flavonols	168875	30537.5	29795	41125	0.180829	0.176432	0.243523
Kaempferol 3-O-robinobioside	Flavonols	9935250	1696750	2418750	1201350	0.170781	0.243451	0.120918
3,7-Di-O-methylquercetin	Flavonols	324325	105592	87245	67380	0.325576	0.269005	0.207755
Sophoricoside	Isoflavonoids	60172.5	263175	686500	319375	4.37368	11.4089	5.30766
Erythrinin C	Isoflavonoids	16506.8	48617.5	59505	61682.5	2.94531	3.60489	3.7368
Cyanidin 3-galactoside chloride	Anthocyanins	13637.5	30242.5	39950	79190	/	2.92942	5.80678
Cyanidin 3-O-glucoside	Anthocyanins	27297.5	47727.5	65072.5	115525	/	2.38383	4.23207
Naringin Dihydrochalcone	Chalcones and dihydrochalcones	6420	14590	26092.5	18907.5	/	4.06425	2.94509
Acetyl-eriodictyol O-hexoside	Flavanone	22783.5	31547.5	53677.5	55225	/	2.35598	2.4239
Taxifolin O-glucoside	Flavanone	16747.8	39220	49597.5	96275	/	2.96144	5.74853
methylChrysoeriol 5-O-hexoside	Flavones	15111.5	30527.5	47335	47645	/	3.13238	3.1529
Chrysoeriol C-hexoside	Flavones	279150	153200	113200	118550	/	0.405517	0.424682
C-pentosyl-luteolin O-p-coumaroylhexoside	Flavones	17767.5	34762.5	36680	37315	/	2.06444	2.10018
Resokaempferol 7-O-hexoside	Flavonols	25122.5	102258	345750	169450	/	13.7626	6.74495
methylQuercetin O-hexoside	Flavonols	52240	193625	333700	506425	/	6.38783	9.6942
Isorhamnetin	Flavonols	119400	35215	25772.5	8366	/	0.21585	0.070067
Tricin 5-O-hexoside derivative	Flavonols	13712.5	29695	55600	48427.5	/	4.05469	3.53163
Methylophiopogonanone A	Isoflavonoids	56780	19250	16367.5	8819.25	/	0.288262	0.155323
Naringenin chalcone	Chalcones and dihydrochalcones	16993.8	40052.5	16306	9367.5	/	/	/
Sinapic acid-O-glucoside	Phenols And Its Derivatives	207766	2286250	4395250	5195250	11.0039	21.1548	25.0052
Ferulic acid O-hexoside	Cinnamic acids and derivatives	11379	27525	37852.5	69602.5	/	3.32652	6.11675
Sucrose	Carbohydrates And Its Derivatives	73275	32987500	53272500	64465000	450.188	727.021	879.768
"/" represents not differential accumulated metabolites
