# Supplementary material for: Integrated Transcriptome and Metabolome Analyses Reveal Bamboo Culm Color Formation Mechanisms Involved in Anthocyanin Biosynthetic in Phyllostachys nigra
Source: Int J Mol Sci. 2024 Feb 1;25(3):1738. doi: 10.3390/ijms25031738 (PMC10855043; doi:10.3390/ijms25031738)
Supplement: Supplementary file 1 [file ijms-25-01738-s001.zip › Table S2.xlsx]

## Sheet: Sheet2
Table S2 Expression and annotation of structural genes and transcription factors
ID	Gene name	S2vsS1	S3vsS1	S4vsS1	S1	S2	S3	S4	{nr}	{SwissProt}	{KEGG}	{KOG}	{GO}	{nt}	{pfam}
transcript_HQ_N1_transcript56077/f2p0/2635	PnPAL1	NA	Sig	Sig	3.9175	7.2075	0.9375	0.8475	{ACM47229.1; phenylalanine ammonia-lyase [Phyllostachys edulis]}	{sp|A2X7F7|PAL2_ORYSI; Phenylalanine ammonia-lyase OS=Oryza sativa subsp. indica GN=ZB8 PE=3 SV=1}	{sbi:SORBI_04g026550; K10775 PAL phenylalanine ammonia-lyase 4.3.1.24 ko00360; Metabolism; Amino acid metabolism; Phenylalanine metabolism | ko00940; Metabolism; Biosynthesis of other secondary metabolites; Phenylpropanoid biosynthesis}	{At2g37040; KOG0222 Phenylalanine and histidine ammonia-lyase Q Secondary metabolites biosynthesis, transport and catabolism ;}	{NA}	{FJ594467.1; Phyllostachys edulis phenylalanine ammonia-lyase (PAL1) mRNA, complete cds}	{NA}
transcript_HQ_N1_transcript4673/f5p0/4450	PnPAL2	Sig	NA	Sig	3.195	7.5675	3.5225	9.145	{XP_015625125.1; PREDICTED: phenylalanine ammonia-lyase [Oryza sativa Japonica Group]}	{sp|A2X7F7|PAL2_ORYSI; Phenylalanine ammonia-lyase OS=Oryza sativa subsp. indica GN=ZB8 PE=3 SV=1}	{osa:4330036; K10775 PAL phenylalanine ammonia-lyase 4.3.1.24 ko00360; Metabolism; Amino acid metabolism; Phenylalanine metabolism | ko00940; Metabolism; Biosynthesis of other secondary metabolites; Phenylpropanoid biosynthesis}	{At2g37040; KOG0222 Phenylalanine and histidine ammonia-lyase Q Secondary metabolites biosynthesis, transport and catabolism ;}	{GO:0006777; Mo-molybdopterin cofactor biosynthetic process; biological_process}	{CP012610.1; Oryza sativa Indica Group cultivar RP Bio-226 chromosome 2 sequence}	{PF01967:MoaC family}
transcript_HQ_N1_transcript55507/f2p0/2646	PnPAL3	Sig	NA	Sig	117.828	238.735	145.66	231.395	{XP_015625125.1; PREDICTED: phenylalanine ammonia-lyase [Oryza sativa Japonica Group]}	{sp|A2X7F7|PAL2_ORYSI; Phenylalanine ammonia-lyase OS=Oryza sativa subsp. indica GN=ZB8 PE=3 SV=1}	{dosa:Os02t0626400-01; K10775 PAL phenylalanine ammonia-lyase 4.3.1.24 ko00360; Metabolism; Amino acid metabolism; Phenylalanine metabolism | ko00940; Metabolism; Biosynthesis of other secondary metabolites; Phenylpropanoid biosynthesis}	{At2g37040; KOG0222 Phenylalanine and histidine ammonia-lyase Q Secondary metabolites biosynthesis, transport and catabolism ;}	{GO:0006777; Mo-molybdopterin cofactor biosynthetic process; biological_process}	{XM_015769639.1; PREDICTED: Oryza sativa Japonica Group phenylalanine ammonia-lyase (LOC4330036), mRNA}	{PF01967:MoaC family}
transcript_HQ_N1_transcript63053/f3p0/2481	PnPAL4	Sig	Sig	NA	15.19	47.9	5.2275	15.335	{ACM45590.1; phenylalanine ammonia-lyase [Pleioblastus maculosoides]}	{sp|A2X7F7|PAL2_ORYSI; Phenylalanine ammonia-lyase OS=Oryza sativa subsp. indica GN=ZB8 PE=3 SV=1}	{osa:4330040; K10775 PAL phenylalanine ammonia-lyase 4.3.1.24 ko00360; Metabolism; Amino acid metabolism; Phenylalanine metabolism | ko00940; Metabolism; Biosynthesis of other secondary metabolites; Phenylpropanoid biosynthesis}	{At2g37040; KOG0222 Phenylalanine and histidine ammonia-lyase Q Secondary metabolites biosynthesis, transport and catabolism ;}	{NA}	{FJ593636.1; Phyllostachys iridescens phenylalanine ammonia-lyase (PAL1) mRNA, complete cds}	{NA}
transcript_HQ_N1_transcript27939/f2p0/3324	PnPAL5	Sig	Sig	Sig	153.31	22.75	46.4725	4.9325	{EAZ31356.1; hypothetical protein OsJ_15479 [Oryza sativa Japonica Group]}	{sp|P14717|PAL1_ORYSJ; Phenylalanine ammonia-lyase OS=Oryza sativa subsp. japonica GN=PAL PE=1 SV=2}	{sbi:SORBI_06g022740; K13064 PTAL phenylalanine/tyrosine ammonia-lyase 4.3.1.25 ko00360; Metabolism; Amino acid metabolism; Phenylalanine metabolism | ko00940; Metabolism; Biosynthesis of other secondary metabolites; Phenylpropanoid biosynthesis}	{At2g37040; KOG0222 Phenylalanine and histidine ammonia-lyase Q Secondary metabolites biosynthesis, transport and catabolism ;}	{NA}	{XM_015780021.1; PREDICTED: Oryza sativa Japonica Group phenylalanine ammonia-lyase-like (LOC9271676), mRNA}	{NA}
transcript_HQ_N1_transcript44639/f3p0/2828	PnPAL6	Sig	Sig	Sig	794.788	88.2925	243.153	54.1325	{AEW70715.1; phenylalanine ammonia-lyase [Phyllostachys edulis]}	{sp|P14717|PAL1_ORYSJ; Phenylalanine ammonia-lyase OS=Oryza sativa subsp. japonica GN=PAL PE=1 SV=2}	{osa:4330034; K13064 PTAL phenylalanine/tyrosine ammonia-lyase 4.3.1.25 ko00360; Metabolism; Amino acid metabolism; Phenylalanine metabolism | ko00940; Metabolism; Biosynthesis of other secondary metabolites; Phenylpropanoid biosynthesis}	{At2g37040; KOG0222 Phenylalanine and histidine ammonia-lyase Q Secondary metabolites biosynthesis, transport and catabolism ;}	{NA}	{HQ831347.1; Phyllostachys edulis phenylalanine ammonia-lyase (PAL) mRNA, complete cds}	{NA}
transcript_HQ_N1_transcript59255/f57p0/2521	PnPAL7	Sig	Sig	Sig	215.863	26.5	48.575	0.875	{XP_015635507.1; PREDICTED: phenylalanine ammonia-lyase-like [Oryza sativa Japonica Group]}	{sp|P14717|PAL1_ORYSJ; Phenylalanine ammonia-lyase OS=Oryza sativa subsp. japonica GN=PAL PE=1 SV=2}	{sbi:SORBI_06g022740; K13064 PTAL phenylalanine/tyrosine ammonia-lyase 4.3.1.25 ko00360; Metabolism; Amino acid metabolism; Phenylalanine metabolism | ko00940; Metabolism; Biosynthesis of other secondary metabolites; Phenylpropanoid biosynthesis}	{At2g37040; KOG0222 Phenylalanine and histidine ammonia-lyase Q Secondary metabolites biosynthesis, transport and catabolism ;}	{NA}	{XM_015780021.1; PREDICTED: Oryza sativa Japonica Group phenylalanine ammonia-lyase-like (LOC9271676), mRNA}	{NA}
transcript_HQ_N1_transcript59882/f2p0/2550	PnPAL8	Sig	Sig	Sig	427.767	112.578	205.602	35.7825	{ACN77848.1; phenylanlanine ammonia-lyase [Phyllostachys edulis]}	{sp|P14717|PAL1_ORYSJ; Phenylalanine ammonia-lyase OS=Oryza sativa subsp. japonica GN=PAL PE=1 SV=2}	{dosa:Os02t0626100-01; K13064 PTAL phenylalanine/tyrosine ammonia-lyase 4.3.1.25 ko00360; Metabolism; Amino acid metabolism; Phenylalanine metabolism | ko00940; Metabolism; Biosynthesis of other secondary metabolites; Phenylpropanoid biosynthesis}	{At2g37040; KOG0222 Phenylalanine and histidine ammonia-lyase Q Secondary metabolites biosynthesis, transport and catabolism ;}	{NA}	{FJ195650.1; Phyllostachys edulis phenylanlanine ammonia-lyase mRNA, complete cds}	{NA}
transcript_HQ_N1_transcript88734/f2p0/1819	PnPAL9	Sig	Sig	Sig	537.44	68.97	174.998	40.35	{AEW70715.1; phenylalanine ammonia-lyase [Phyllostachys edulis]}	{sp|P14717|PAL1_ORYSJ; Phenylalanine ammonia-lyase OS=Oryza sativa subsp. japonica GN=PAL PE=1 SV=2}	{dosa:Os02t0626100-01; K13064 PTAL phenylalanine/tyrosine ammonia-lyase 4.3.1.25 ko00360; Metabolism; Amino acid metabolism; Phenylalanine metabolism | ko00940; Metabolism; Biosynthesis of other secondary metabolites; Phenylpropanoid biosynthesis}	{At2g37040; KOG0222 Phenylalanine and histidine ammonia-lyase Q Secondary metabolites biosynthesis, transport and catabolism ;}	{NA}	{HQ831347.1; Phyllostachys edulis phenylalanine ammonia-lyase (PAL) mRNA, complete cds}	{NA}
transcript_HQ_N1_transcript85834/f8p0/1907	PnC4H1	Sig	NA	Sig	37.54	110.985	34.2575	18.68	{ACZ73612.1; cinnamate 4-hydroxylase [Bambusa oldhamii]}	{sp|Q43054|TCMO_POPKI; Trans-cinnamate 4-monooxygenase OS=Populus kitakamiensis GN=CYP73A16 PE=2 SV=1}	{egu:105045995; K00487 CYP73A trans-cinnamate 4-monooxygenase 1.14.13.11 ko01220; Metabolism; Global and overview maps; Degradation of aromatic compounds | ko00360; Metabolism; Amino acid metabolism; Phenylalanine metabolism | ko00130; Metabolism; Metabolism of cofactors and vitamins; Ubiquinone and other terpenoid-quinone biosynthesis | ko00940; Metabolism; Biosynthesis of other secondary metabo…	{At2g30490; KOG0156 Cytochrome P450 CYP2 subfamily Q Secondary metabolites biosynthesis, transport and catabolism ;}	{GO:0020037; heme binding; molecular_function GO:0016705; oxidoreductase activity, acting on paired donors, with incorporation or reduction of molecular oxygen; molecular_function GO:0005506; iron ion binding; molecular_function GO:0055114; oxidation-reduction process; biological_process}	{GU188741.1; Bambusa oldhamii cinnamate 4-hydroxylase mRNA, complete cds}	{PF00067:Cytochrome P450}
transcript_HQ_N1_transcript87049/f11p0/1860	PnC4H2	Sig	NA	Sig	7.3275	27.375	14.0575	2.8	{ACZ73612.1; cinnamate 4-hydroxylase [Bambusa oldhamii]}	{sp|Q43240|TCMO_ZINVI; Trans-cinnamate 4-monooxygenase OS=Zinnia violacea GN=CYP73A12 PE=2 SV=1}	{nnu:104594470; K00487 CYP73A trans-cinnamate 4-monooxygenase 1.14.13.11 ko01220; Metabolism; Global and overview maps; Degradation of aromatic compounds | ko00360; Metabolism; Amino acid metabolism; Phenylalanine metabolism | ko00130; Metabolism; Metabolism of cofactors and vitamins; Ubiquinone and other terpenoid-quinone biosynthesis | ko00940; Metabolism; Biosynthesis of other secondary metabo…	{At2g30490; KOG0156 Cytochrome P450 CYP2 subfamily Q Secondary metabolites biosynthesis, transport and catabolism ;}	{GO:0016705; oxidoreductase activity, acting on paired donors, with incorporation or reduction of molecular oxygen; molecular_function GO:0055114; oxidation-reduction process; biological_process GO:0005506; iron ion binding; molecular_function GO:0020037; heme binding; molecular_function}	{GU188741.1; Bambusa oldhamii cinnamate 4-hydroxylase mRNA, complete cds}	{PF00067:Cytochrome P450}
transcript_HQ_N1_transcript89470/f10p0/1787	PnC4H3	Sig	NA	Sig	119.135	68.8375	89.185	46.93	{XP_002461939.1; hypothetical protein SORBIDRAFT_02g010910 [Sorghum bicolor]}	{sp|Q43240|TCMO_ZINVI; Trans-cinnamate 4-monooxygenase OS=Zinnia violacea GN=CYP73A12 PE=2 SV=1}	{sbi:SORBI_02g010910; K00487 CYP73A trans-cinnamate 4-monooxygenase 1.14.13.11 ko01220; Metabolism; Global and overview maps; Degradation of aromatic compounds | ko00360; Metabolism; Amino acid metabolism; Phenylalanine metabolism | ko00130; Metabolism; Metabolism of cofactors and vitamins; Ubiquinone and other terpenoid-quinone biosynthesis | ko00940; Metabolism; Biosynthesis of other secondary …	{At2g30490; KOG0156 Cytochrome P450 CYP2 subfamily Q Secondary metabolites biosynthesis, transport and catabolism ;}	{GO:0020037; heme binding; molecular_function GO:0055114; oxidation-reduction process; biological_process GO:0005506; iron ion binding; molecular_function GO:0016705; oxidoreductase activity, acting on paired donors, with incorporation or reduction of molecular oxygen; molecular_function}	{EU780142.1; Phyllostachys edulis cinnamic acid 4-hydroxylase mRNA, partial cds}	{PF00067:Cytochrome P450}
transcript_HQ_N1_transcript3990/f19p0/4554	Pn4CL1	NA	NA	Sig	36.23	34.465	30.35	26.8925	{ACA09448.1; 4-coumarate:CoA ligase [Bambusa emeiensis]}	{sp|Q67W82|4CL4_ORYSJ; Probable 4-coumarate--CoA ligase 4 OS=Oryza sativa subsp. japonica GN=4CL4 PE=2 SV=1}	{dosa:Os02t0177600-01; K01904 4CL 4-coumarate--CoA ligase 6.2.1.12 ko00360; Metabolism; Amino acid metabolism; Phenylalanine metabolism | ko00130; Metabolism; Metabolism of cofactors and vitamins; Ubiquinone and other terpenoid-quinone biosynthesis | ko00940; Metabolism; Biosynthesis of other secondary metabolites; Phenylpropanoid biosynthesis}	{At1g51680; KOG1176 Acyl-CoA synthetase I Lipid transport and metabolism ;}	{GO:0003677; DNA binding; molecular_function GO:0046983; protein dimerization activity; molecular_function}	{EU327341.1; Neosinocalamus affinis 4-coumarate:CoA ligase mRNA, complete cds}	{PF02892:BED zinc finger PF14372:Domain of unknown function (DUF4413) PF05699:hAT family C-terminal dimerisation region}
transcript_HQ_N1_transcript79672/f3p0/2070	Pn4CL2	Sig	Sig	Sig	288.408	195.298	91.645	29.13	{XP_015625716.1; PREDICTED: probable 4-coumarate--CoA ligase 3 [Oryza sativa Japonica Group]}	{sp|Q6ETN3|4CL3_ORYSJ; Probable 4-coumarate--CoA ligase 3 OS=Oryza sativa subsp. japonica GN=4CL3 PE=2 SV=1}	{dosa:Os02t0177600-01; K01904 4CL 4-coumarate--CoA ligase 6.2.1.12 ko00360; Metabolism; Amino acid metabolism; Phenylalanine metabolism | ko00130; Metabolism; Metabolism of cofactors and vitamins; Ubiquinone and other terpenoid-quinone biosynthesis | ko00940; Metabolism; Biosynthesis of other secondary metabolites; Phenylpropanoid biosynthesis}	{At1g51680; KOG1176 Acyl-CoA synthetase I Lipid transport and metabolism ;}	{GO:0008152; NA GO:0003824; NA}	{AK332761.1; Triticum aestivum cDNA, clone: WT004_M23, cultivar: Chinese Spring}	{PF00501:AMP-binding enzyme}
transcript_HQ_N1_transcript84764/f7p0/1920	Pn4CL3	Sig	Sig	Sig	53.695	15.835	13.0025	14.89	{XP_003564855.1; PREDICTED: 4-coumarate--CoA ligase-like 5 [Brachypodium distachyon]}	{sp|Q7F1X5|4CLL5_ORYSJ; 4-coumarate--CoA ligase-like 5 OS=Oryza sativa subsp. japonica GN=4CLL5 PE=2 SV=1}	{sbi:SORBI_03g042910; - - - - -}	{At5g63380; KOG1176 Acyl-CoA synthetase I Lipid transport and metabolism ;}	{GO:0008152; NA GO:0003824; NA}	{XM_003564807.3; PREDICTED: Brachypodium distachyon 4-coumarate--CoA ligase-like 5 (LOC100846491), mRNA}	{PF00501:AMP-binding enzyme}
transcript_HQ_N1_transcript83942/f4p0/1959	Pn4CL4	Sig	NA	Sig	113.14	58.1325	87.18	40.105	{XP_015629881.1; PREDICTED: 4-coumarate--CoA ligase-like 1 [Oryza sativa Japonica Group]}	{sp|Q0DV32|4CLL1_ORYSJ; 4-coumarate--CoA ligase-like 1 OS=Oryza sativa subsp. japonica GN=4CLL1 PE=2 SV=2}	{dosa:Os03t0152400-01; K01904 4CL 4-coumarate--CoA ligase 6.2.1.12 ko00360; Metabolism; Amino acid metabolism; Phenylalanine metabolism | ko00130; Metabolism; Metabolism of cofactors and vitamins; Ubiquinone and other terpenoid-quinone biosynthesis | ko00940; Metabolism; Biosynthesis of other secondary metabolites; Phenylpropanoid biosynthesis}	{At4g05160; KOG1176 Acyl-CoA synthetase I Lipid transport and metabolism ;}	{GO:0008152; NA GO:0003824; NA}	{XM_015774395.1; PREDICTED: Oryza sativa Japonica Group 4-coumarate--CoA ligase-like 1 (LOC4331650), mRNA}	{PF00501:AMP-binding enzyme}
transcript_HQ_N1_transcript79022/f2p0/2121	Pn4CL5	NA	NA	Sig	2.8425	1.8175	4.49	11.01	{XP_002444107.1; hypothetical protein SORBIDRAFT_07g007810 [Sorghum bicolor]}	{sp|P17814|4CL1_ORYSJ; Probable 4-coumarate--CoA ligase 1 OS=Oryza sativa subsp. japonica GN=4CL1 PE=2 SV=2}	{sita:101769243; K01904 4CL 4-coumarate--CoA ligase 6.2.1.12 ko00360; Metabolism; Amino acid metabolism; Phenylalanine metabolism | ko00130; Metabolism; Metabolism of cofactors and vitamins; Ubiquinone and other terpenoid-quinone biosynthesis | ko00940; Metabolism; Biosynthesis of other secondary metabolites; Phenylpropanoid biosynthesis}	{At1g51680; KOG1176 Acyl-CoA synthetase I Lipid transport and metabolism ;}	{GO:0003824; NA GO:0008152; NA}	{XM_015795238.1; PREDICTED: Oryza sativa Japonica Group probable 4-coumarate--CoA ligase 1 (LOC4345054), mRNA}	{PF00501:AMP-binding enzyme}
transcript_HQ_N1_transcript79856/f3p0/2047	Pn4CL6	NA	NA	Sig	22.555	32.4775	18.0425	12.0175	{ACA09448.1; 4-coumarate:CoA ligase [Bambusa emeiensis]}	{sp|Q67W82|4CL4_ORYSJ; Probable 4-coumarate--CoA ligase 4 OS=Oryza sativa subsp. japonica GN=4CL4 PE=2 SV=1}	{osa:4328485; K01904 4CL 4-coumarate--CoA ligase 6.2.1.12 ko00360; Metabolism; Amino acid metabolism; Phenylalanine metabolism | ko00130; Metabolism; Metabolism of cofactors and vitamins; Ubiquinone and other terpenoid-quinone biosynthesis | ko00940; Metabolism; Biosynthesis of other secondary metabolites; Phenylpropanoid biosynthesis}	{At1g51680; KOG1176 Acyl-CoA synthetase I Lipid transport and metabolism ;}	{GO:0008152; NA GO:0003824; NA}	{EU327341.1; Neosinocalamus affinis 4-coumarate:CoA ligase mRNA, complete cds}	{PF00501:AMP-binding enzyme}
transcript_HQ_N1_transcript86380/f4p0/1898	Pn4CL7	Sig	Sig	Sig	27.995	19.1075	15.3625	16.225	{XP_003564855.1; PREDICTED: 4-coumarate--CoA ligase-like 5 [Brachypodium distachyon]}	{sp|Q7F1X5|4CLL5_ORYSJ; 4-coumarate--CoA ligase-like 5 OS=Oryza sativa subsp. japonica GN=4CLL5 PE=2 SV=1}	{sbi:SORBI_03g042910; - - - - -}	{At5g63380; KOG1176 Acyl-CoA synthetase I Lipid transport and metabolism ;}	{GO:0003824; NA GO:0008152; NA}	{XM_003564807.3; PREDICTED: Brachypodium distachyon 4-coumarate--CoA ligase-like 5 (LOC100846491), mRNA}	{PF00501:AMP-binding enzyme}
transcript_HQ_N1_transcript100583/f2p0/936	PnCHI1	Sig	NA	Sig	65.0525	44.065	91.885	9.2525	{AHC07954.1; CHI [Indosasa hispida]}	{sp|Q8VZW3|CFI3_ARATH; Probable chalcone--flavonone isomerase 3 OS=Arabidopsis thaliana GN=CHI3 PE=1 SV=1}	{mus:103972228; - - - - -}	{NA}	{GO:0016872; intramolecular lyase activity; molecular_function}	{FP096474.1; Phyllostachys edulis cDNA clone: bphylf056f22, full insert sequence}	{PF16035:Chalcone isomerase like PF02431:Chalcone-flavanone isomerase}
transcript_HQ_N1_transcript98903/f3p0/1200	PnCHI2	Sig	Sig	Sig	119.743	37.9825	44.1625	0.5725	{KQK86445.1; hypothetical protein SETIT_036958mg [Setaria italica]}	{sp|Q84T92|CFI_ORYSJ; Chalcone--flavonone isomerase OS=Oryza sativa subsp. japonica GN=CHI PE=2 SV=1}	{sbi:SORBI_01g003330; K01859 E5.5.1.6 chalcone isomerase 5.5.1.6 ko00941; Metabolism; Biosynthesis of other secondary metabolites; Flavonoid biosynthesis}	{NA}	{GO:0016872; intramolecular lyase activity; molecular_function}	{FP092697.1; Phyllostachys edulis cDNA clone: bphylf045n04, full insert sequence}	{PF02431:Chalcone-flavanone isomerase}
transcript_HQ_N1_transcript95263/f6p0/1487	PnCHS1	Sig	Sig	Sig	19.7275	5.655	3.0175	0	{KCW55749.1; hypothetical protein EUGRSUZ_I01579 [Eucalyptus grandis]}	{sp|Q2R3A1|CHS1_ORYSJ; Chalcone synthase 1 OS=Oryza sativa subsp. japonica GN=CHS1 PE=2 SV=1}	{lja:Lj0g3v0107259.1; K00660 CHS chalcone synthase 2.3.1.74 ko00941; Metabolism; Biosynthesis of other secondary metabolites; Flavonoid biosynthesis | ko04712; Organismal Systems; Environmental adaptation; Circadian rhythm - plant}	{NA}	{GO:0016747; transferase activity, transferring acyl groups other than amino-acyl groups; molecular_function GO:0004315; 3-oxoacyl-[acyl-carrier-protein] synthase activity; molecular_function GO:0016020; membrane; cellular_component GO:0006633; fatty acid biosynthetic process; biological_process}	{KF268000.1; Indosasa hispida chalcone synthase (CHS) mRNA, complete cds}	{PF08545:3-Oxoacyl-[acyl-carrier-protein (ACP)] synthase III PF08392:FAE1/Type III polyketide synthase-like protein}
transcript_HQ_N1_transcript90980/f23p0/1673	PnCHS2	NA	Sig	Sig	25.1775	13.805	4.1075	0	{AHC07953.1; chalcone synthase [Indosasa hispida]}	{sp|Q2R3A1|CHS1_ORYSJ; Chalcone synthase 1 OS=Oryza sativa subsp. japonica GN=CHS1 PE=2 SV=1}	{sbi:SORBI_05g020150; K00660 CHS chalcone synthase 2.3.1.74 ko00941; Metabolism; Biosynthesis of other secondary metabolites; Flavonoid biosynthesis | ko04712; Organismal Systems; Environmental adaptation; Circadian rhythm - plant}	{NA}	{GO:0016020; membrane; cellular_component GO:0006633; fatty acid biosynthetic process; biological_process GO:0004315; 3-oxoacyl-[acyl-carrier-protein] synthase activity; molecular_function GO:0016747; transferase activity, transferring acyl groups other than amino-acyl groups; molecular_function}	{KF268000.1; Indosasa hispida chalcone synthase (CHS) mRNA, complete cds}	{PF08545:3-Oxoacyl-[acyl-carrier-protein (ACP)] synthase III PF08392:FAE1/Type III polyketide synthase-like protein}
transcript_HQ_N1_transcript20505/f2p0/3562	PnCHS3	NA	NA	Sig	0.6575	3.5225	0.8075	0	{AHC07953.1; chalcone synthase [Indosasa hispida]}	{sp|A2ZEX7|CHS1_ORYSI; Chalcone synthase 1 OS=Oryza sativa subsp. indica GN=CHS1 PE=1 SV=1}	{sbi:SORBI_05g020160; K00660 CHS chalcone synthase 2.3.1.74 ko00941; Metabolism; Biosynthesis of other secondary metabolites; Flavonoid biosynthesis | ko04712; Organismal Systems; Environmental adaptation; Circadian rhythm - plant}	{NA}	{GO:0016020; membrane; cellular_component GO:0006633; fatty acid biosynthetic process; biological_process GO:0016747; transferase activity, transferring acyl groups other than amino-acyl groups; molecular_function GO:0004315; 3-oxoacyl-[acyl-carrier-protein] synthase activity; molecular_function}	{KF268000.1; Indosasa hispida chalcone synthase (CHS) mRNA, complete cds}	{PF08545:3-Oxoacyl-[acyl-carrier-protein (ACP)] synthase III PF08392:FAE1/Type III polyketide synthase-like protein}
transcript_HQ_N1_transcript19357/f2p0/3606	PnCHS4	NA	NA	Sig	0.34	0.125	0	0.005	{AHC07953.1; chalcone synthase [Indosasa hispida]}	{sp|Q2R3A1|CHS1_ORYSJ; Chalcone synthase 1 OS=Oryza sativa subsp. japonica GN=CHS1 PE=2 SV=1}	{sbi:SORBI_05g020180; K00660 CHS chalcone synthase 2.3.1.74 ko00941; Metabolism; Biosynthesis of other secondary metabolites; Flavonoid biosynthesis | ko04712; Organismal Systems; Environmental adaptation; Circadian rhythm - plant}	{NA}	{GO:0009405; pathogenesis; biological_process GO:0016020; membrane; cellular_component GO:0006633; fatty acid biosynthetic process; biological_process GO:0045735; NA GO:0004315; 3-oxoacyl-[acyl-carrier-protein] synthase activity; molecular_function GO:0016747; transferase activity, transferring acyl groups other than amino-acyl groups; molecular_function}	{KF268000.1; Indosasa hispida chalcone synthase (CHS) mRNA, complete cds}	{PF08545:3-Oxoacyl-[acyl-carrier-protein (ACP)] synthase III PF08027:Albumin I chain b PF08392:FAE1/Type III polyketide synthase-like protein}
transcript_HQ_N1_transcript68807/f3p0/2353	PnCHS5	NA	Sig	NA	0.0975	0.855	2.7325	0.515	{AJB28732.1; chalcone synthase [Indosasa hispida]}	{sp|O48780|KCS11_ARATH; 3-ketoacyl-CoA synthase 11 OS=Arabidopsis thaliana GN=KCS11 PE=1 SV=1}	{ats:F775_29303; K15397 KCS 3-ketoacyl-CoA synthase 2.3.1.199 ko00062; Metabolism; Lipid metabolism; Fatty acid elongation}	{NA}	{GO:0006633; fatty acid biosynthetic process; biological_process GO:0016020; membrane; cellular_component GO:0004315; 3-oxoacyl-[acyl-carrier-protein] synthase activity; molecular_function GO:0016747; transferase activity, transferring acyl groups other than amino-acyl groups; molecular_function}	{KJ477334.1; Indosasa hispida chalcone synthase mRNA, complete cds}	{PF08545:3-Oxoacyl-[acyl-carrier-protein (ACP)] synthase III PF08392:FAE1/Type III polyketide synthase-like protein}
transcript_HQ_N1_transcript94518/f4p0/1547	PnDFR1	Sig	Sig	Sig	152.567	43.795	38.3925	10.7325	{AHD25273.1; dihydroflavonol 4-reductase [Indosasa hispida]}	{sp|Q0JKZ0|SNL6_ORYSJ; Cinnamoyl-CoA reductase-like SNL6 OS=Oryza sativa subsp. japonica GN=SNL6 PE=3 SV=1}	{sbi:SORBI_01g028030; - - - - -}	{At2g23910; KOG1502 Flavonol reductase/cinnamoyl-CoA reductase V Defense mechanisms ;}	{GO:0003854; 3-beta-hydroxy-delta5-steroid dehydrogenase activity; molecular_function GO:0003824; NA GO:0050662; coenzyme binding; molecular_function GO:0016616; oxidoreductase activity, acting on the CH-OH group of donors, NAD or NADP as acceptor; molecular_function GO:0006694; steroid biosynthetic process; biological_process GO:0055114; oxidation-reduction process; biological_process}	{FP093687.1; Phyllostachys edulis cDNA clone: bphylf034n06, full insert sequence}	{PF01073:3-beta hydroxysteroid dehydrogenase/isomerase family PF01370:NAD dependent epimerase/dehydratase family}
transcript_HQ_N1_transcript81950/f2p0/2031	PnDFR2	Sig	Sig	Sig	11.18	1.8525	2.6425	1.1525	{AHD25273.1; dihydroflavonol 4-reductase [Indosasa hispida]}	{sp|Q0JKZ0|SNL6_ORYSJ; Cinnamoyl-CoA reductase-like SNL6 OS=Oryza sativa subsp. japonica GN=SNL6 PE=3 SV=1}	{sbi:SORBI_01g028030; - - - - -}	{At2g23910; KOG1502 Flavonol reductase/cinnamoyl-CoA reductase V Defense mechanisms ;}	{GO:0016616; oxidoreductase activity, acting on the CH-OH group of donors, NAD or NADP as acceptor; molecular_function GO:0006694; steroid biosynthetic process; biological_process GO:0055114; oxidation-reduction process; biological_process GO:0003824; NA GO:0003854; 3-beta-hydroxy-delta5-steroid dehydrogenase activity; molecular_function GO:0050662; coenzyme binding; molecular_function}	{FP093687.1; Phyllostachys edulis cDNA clone: bphylf034n06, full insert sequence}	{PF01370:NAD dependent epimerase/dehydratase family PF01073:3-beta hydroxysteroid dehydrogenase/isomerase family}
transcript_HQ_N1_transcript69351/f2p0/2340	PnDFR3	NA	NA	Sig	3.21	1.1825	3.6575	0.295	{AHD25273.1; dihydroflavonol 4-reductase [Indosasa hispida]}	{sp|Q0JKZ0|SNL6_ORYSJ; Cinnamoyl-CoA reductase-like SNL6 OS=Oryza sativa subsp. japonica GN=SNL6 PE=3 SV=1}	{sbi:SORBI_01g028030; - - - - -}	{At2g23910; KOG1502 Flavonol reductase/cinnamoyl-CoA reductase V Defense mechanisms ;}	{GO:0055114; oxidation-reduction process; biological_process GO:0006694; steroid biosynthetic process; biological_process GO:0016616; oxidoreductase activity, acting on the CH-OH group of donors, NAD or NADP as acceptor; molecular_function GO:0050662; coenzyme binding; molecular_function GO:0003854; 3-beta-hydroxy-delta5-steroid dehydrogenase activity; molecular_function GO:0003824; NA}	{FP093687.1; Phyllostachys edulis cDNA clone: bphylf034n06, full insert sequence}	{PF01370:NAD dependent epimerase/dehydratase family PF01073:3-beta hydroxysteroid dehydrogenase/isomerase family}
transcript_HQ_N1_transcript98022/f11p0/1280	PnDFR4	Sig	NA	Sig	310.09	229.597	495.75	114.683	{EMT31508.1; Dihydroflavonol-4-reductase [Aegilops tauschii]}	{sp|Q7PCC4|ANRCH_VITVI; Anthocyanidin reductase ((2S)-flavan-3-ol-forming) OS=Vitis vinifera GN=ANR PE=1 SV=1}	{ats:F775_26734; - - - - -}	{At1g61720; KOG1502 Flavonol reductase/cinnamoyl-CoA reductase V Defense mechanisms ;}	{GO:0003824; NA GO:0003854; 3-beta-hydroxy-delta5-steroid dehydrogenase activity; molecular_function GO:0050662; coenzyme binding; molecular_function GO:0006694; steroid biosynthetic process; biological_process GO:0016616; oxidoreductase activity, acting on the CH-OH group of donors, NAD or NADP as acceptor; molecular_function GO:0055114; oxidation-reduction process; biological_process GO:0003824…	{FP094322.1; Phyllostachys edulis cDNA clone: bphyem202c09, full insert sequence}	{PF01370:NAD dependent epimerase/dehydratase family PF01073:3-beta hydroxysteroid dehydrogenase/isomerase family PF01370:NAD dependent epimerase/dehydratase family}
transcript_HQ_N1_transcript27315/f2p0/3303	PnDFR5	NA	NA	Sig	28.7325	27.7625	54.8275	16.58	{EMT31508.1; Dihydroflavonol-4-reductase [Aegilops tauschii]}	{sp|Q7PCC4|ANRCH_VITVI; Anthocyanidin reductase ((2S)-flavan-3-ol-forming) OS=Vitis vinifera GN=ANR PE=1 SV=1}	{ats:F775_26734; - - - - -}	{At1g61720; KOG1502 Flavonol reductase/cinnamoyl-CoA reductase V Defense mechanisms ;}	{GO:0050662; coenzyme binding; molecular_function GO:0003824; NA}	{FP094322.1; Phyllostachys edulis cDNA clone: bphyem202c09, full insert sequence}	{PF01370:NAD dependent epimerase/dehydratase family}
transcript_HQ_N1_transcript94299/f2p0/1560	PnDFR6	Sig	NA	Sig	176.673	118.655	291.7	74.885	{EMT31508.1; Dihydroflavonol-4-reductase [Aegilops tauschii]}	{sp|Q7PCC4|ANRCH_VITVI; Anthocyanidin reductase ((2S)-flavan-3-ol-forming) OS=Vitis vinifera GN=ANR PE=1 SV=1}	{ats:F775_26734; - - - - -}	{At4g27250; KOG1502 Flavonol reductase/cinnamoyl-CoA reductase V Defense mechanisms ;}	{GO:0050662; coenzyme binding; molecular_function GO:0003824; NA}	{FP094322.1; Phyllostachys edulis cDNA clone: bphyem202c09, full insert sequence}	{PF01370:NAD dependent epimerase/dehydratase family}
transcript_HQ_N1_transcript97421/f2p0/1348	PnCCR1	Sig	Sig	Sig	20.9825	9.99	2.7575	0	{AKF12262.1; cinnamoyl-CoA reductase [Indosasa hispida]}	{sp|Q9S9N9|CCR1_ARATH; Cinnamoyl-CoA reductase 1 OS=Arabidopsis thaliana GN=CCR1 PE=1 SV=1}	{mus:103970996; K09753 CCR cinnamoyl-CoA reductase 1.2.1.44 ko00940; Metabolism; Biosynthesis of other secondary metabolites; Phenylpropanoid biosynthesis}	{At1g15950; KOG1502 Flavonol reductase/cinnamoyl-CoA reductase V Defense mechanisms ;}	{GO:0055114; oxidation-reduction process; biological_process GO:0006694; steroid biosynthetic process; biological_process GO:0016616; oxidoreductase activity, acting on the CH-OH group of donors, NAD or NADP as acceptor; molecular_function GO:0050662; coenzyme binding; molecular_function GO:0003854; 3-beta-hydroxy-delta5-steroid dehydrogenase activity; molecular_function GO:0003824; NA}	{KP271440.1; Indosasa hispida cultivar Rainbow cinnamoyl-CoA reductase mRNA, complete cds}	{PF01370:NAD dependent epimerase/dehydratase family PF01073:3-beta hydroxysteroid dehydrogenase/isomerase family}
transcript_HQ_N1_transcript96126/f2p0/1465	PnCCR2	Sig	Sig	Sig	18.305	7.1975	1.8825	0	{AKF12262.1; cinnamoyl-CoA reductase [Indosasa hispida]}	{sp|Q9S9N9|CCR1_ARATH; Cinnamoyl-CoA reductase 1 OS=Arabidopsis thaliana GN=CCR1 PE=1 SV=1}	{mus:103970996; K09753 CCR cinnamoyl-CoA reductase 1.2.1.44 ko00940; Metabolism; Biosynthesis of other secondary metabolites; Phenylpropanoid biosynthesis}	{At1g15950; KOG1502 Flavonol reductase/cinnamoyl-CoA reductase V Defense mechanisms ;}	{GO:0006694; steroid biosynthetic process; biological_process GO:0016616; oxidoreductase activity, acting on the CH-OH group of donors, NAD or NADP as acceptor; molecular_function GO:0055114; oxidation-reduction process; biological_process GO:0003824; NA GO:0003854; 3-beta-hydroxy-delta5-steroid dehydrogenase activity; molecular_function GO:0050662; coenzyme binding; molecular_function}	{FP093517.1; Phyllostachys edulis cDNA clone: bphylf042l17, full insert sequence}	{PF01073:3-beta hydroxysteroid dehydrogenase/isomerase family PF01370:NAD dependent epimerase/dehydratase family}
transcript_HQ_N1_transcript47405/f2p0/2829	PnCCR3	Sig	Sig	Sig	23.0775	1.0425	3.5025	0	{BAJ89137.1; predicted protein [Hordeum vulgare subsp. vulgare]}	{sp|Q9S9N9|CCR1_ARATH; Cinnamoyl-CoA reductase 1 OS=Arabidopsis thaliana GN=CCR1 PE=1 SV=1}	{bdi:100823534; K09753 CCR cinnamoyl-CoA reductase 1.2.1.44 ko00940; Metabolism; Biosynthesis of other secondary metabolites; Phenylpropanoid biosynthesis}	{At1g15950; KOG1502 Flavonol reductase/cinnamoyl-CoA reductase V Defense mechanisms ;}	{GO:0003854; 3-beta-hydroxy-delta5-steroid dehydrogenase activity; molecular_function GO:0003824; NA GO:0050662; coenzyme binding; molecular_function GO:0016491; oxidoreductase activity; molecular_function GO:0006694; steroid biosynthetic process; biological_process GO:0016616; oxidoreductase activity, acting on the CH-OH group of donors, NAD or NADP as acceptor; molecular_function GO:0055114; ox…	{AK366689.1; Hordeum vulgare subsp. vulgare mRNA for predicted protein, complete cds, clone: NIASHv2045M03}	{PF01073:3-beta hydroxysteroid dehydrogenase/isomerase family PF03435:Saccharopine dehydrogenase NADP binding domain PF01370:NAD dependent epimerase/dehydratase family}
transcript_HQ_N1_transcript97159/f2p0/1372	PnCCR4	Sig	NA	Sig	16.1575	1.7775	13.1825	0.0175	{XP_004956337.1; PREDICTED: cinnamoyl-CoA reductase 2-like [Setaria italica]}	{sp|Q9S9N9|CCR1_ARATH; Cinnamoyl-CoA reductase 1 OS=Arabidopsis thaliana GN=CCR1 PE=1 SV=1}	{sita:101784783; K09753 CCR cinnamoyl-CoA reductase 1.2.1.44 ko00940; Metabolism; Biosynthesis of other secondary metabolites; Phenylpropanoid biosynthesis}	{At1g15950; KOG1502 Flavonol reductase/cinnamoyl-CoA reductase V Defense mechanisms ;}	{GO:0050662; coenzyme binding; molecular_function GO:0003824; NA GO:0003854; 3-beta-hydroxy-delta5-steroid dehydrogenase activity; molecular_function GO:0055114; oxidation-reduction process; biological_process GO:0016616; oxidoreductase activity, acting on the CH-OH group of donors, NAD or NADP as acceptor; molecular_function GO:0006694; steroid biosynthetic process; biological_process}	{FP099901.1; Phyllostachys edulis cDNA clone: bphyem127f08, full insert sequence}	{PF01370:NAD dependent epimerase/dehydratase family PF01073:3-beta hydroxysteroid dehydrogenase/isomerase family}
transcript_HQ_N1_transcript96038/f4p0/1400	PnCCR5	NA	NA	Sig	94.5425	95.875	63.6875	8.7	{CAA13176.1; cinnamoyl-CoA reductase [Saccharum officinarum]}	{sp|Q9S9N9|CCR1_ARATH; Cinnamoyl-CoA reductase 1 OS=Arabidopsis thaliana GN=CCR1 PE=1 SV=1}	{mus:103970996; K09753 CCR cinnamoyl-CoA reductase 1.2.1.44 ko00940; Metabolism; Biosynthesis of other secondary metabolites; Phenylpropanoid biosynthesis}	{At1g15950; KOG1502 Flavonol reductase/cinnamoyl-CoA reductase V Defense mechanisms ;}	{GO:0016616; oxidoreductase activity, acting on the CH-OH group of donors, NAD or NADP as acceptor; molecular_function GO:0006694; steroid biosynthetic process; biological_process GO:0055114; oxidation-reduction process; biological_process GO:0003854; 3-beta-hydroxy-delta5-steroid dehydrogenase activity; molecular_function GO:0003824; NA GO:0050662; coenzyme binding; molecular_function}	{FP094318.1; Phyllostachys edulis cDNA clone: bphylf058j06, full insert sequence}	{PF01073:3-beta hydroxysteroid dehydrogenase/isomerase family PF01370:NAD dependent epimerase/dehydratase family}
transcript_HQ_N1_transcript90968/f2p0/1731	PnCCR6	Sig	Sig	Sig	21.5675	132.007	10.3925	132.27	{KQJ93669.1; hypothetical protein BRADI_3g06060 [Brachypodium distachyon]}	{sp|Q9S9N9|CCR1_ARATH; Cinnamoyl-CoA reductase 1 OS=Arabidopsis thaliana GN=CCR1 PE=1 SV=1}	{obr:102714531; K09753 CCR cinnamoyl-CoA reductase 1.2.1.44 ko00940; Metabolism; Biosynthesis of other secondary metabolites; Phenylpropanoid biosynthesis}	{At1g15950; KOG1502 Flavonol reductase/cinnamoyl-CoA reductase V Defense mechanisms ;}	{GO:0016491; oxidoreductase activity; molecular_function GO:0050662; coenzyme binding; molecular_function GO:0003854; 3-beta-hydroxy-delta5-steroid dehydrogenase activity; molecular_function GO:0003824; NA GO:0055114; oxidation-reduction process; biological_process GO:0016616; oxidoreductase activity, acting on the CH-OH group of donors, NAD or NADP as acceptor; molecular_function GO:0006694; ste…	{AK358269.1; Hordeum vulgare subsp. vulgare mRNA for predicted protein, complete cds, clone: NIASHv1072G11}	{PF03435:Saccharopine dehydrogenase NADP binding domain PF01073:3-beta hydroxysteroid dehydrogenase/isomerase family PF01370:NAD dependent epimerase/dehydratase family}
transcript_HQ_N1_transcript25897/f3p0/3387	PnCCR7	Sig	Sig	Sig	2.745	1.315	0.775	0.27	{AAG09817.1; cinnamoyl CoA reductase [Lolium perenne]}	{sp|Q9S9N9|CCR1_ARATH; Cinnamoyl-CoA reductase 1 OS=Arabidopsis thaliana GN=CCR1 PE=1 SV=1}	{mus:103970996; K09753 CCR cinnamoyl-CoA reductase 1.2.1.44 ko00940; Metabolism; Biosynthesis of other secondary metabolites; Phenylpropanoid biosynthesis}	{At1g15950; KOG1502 Flavonol reductase/cinnamoyl-CoA reductase V Defense mechanisms ;}	{GO:0050662; coenzyme binding; molecular_function GO:0003824; NA GO:0003854; 3-beta-hydroxy-delta5-steroid dehydrogenase activity; molecular_function GO:0055114; oxidation-reduction process; biological_process GO:0016616; oxidoreductase activity, acting on the CH-OH group of donors, NAD or NADP as acceptor; molecular_function GO:0006694; steroid biosynthetic process; biological_process}	{FP093517.1; Phyllostachys edulis cDNA clone: bphylf042l17, full insert sequence}	{PF01370:NAD dependent epimerase/dehydratase family PF01073:3-beta hydroxysteroid dehydrogenase/isomerase family}
transcript_HQ_N1_transcript92817/f2p0/1644	PnCCR8	NA	Sig	Sig	2.0775	1.1075	0.0975	0.1325	{AKF12262.1; cinnamoyl-CoA reductase [Indosasa hispida]}	{sp|Q9S9N9|CCR1_ARATH; Cinnamoyl-CoA reductase 1 OS=Arabidopsis thaliana GN=CCR1 PE=1 SV=1}	{mus:103970996; K09753 CCR cinnamoyl-CoA reductase 1.2.1.44 ko00940; Metabolism; Biosynthesis of other secondary metabolites; Phenylpropanoid biosynthesis}	{At1g15950; KOG1502 Flavonol reductase/cinnamoyl-CoA reductase V Defense mechanisms ;}	{GO:0016616; oxidoreductase activity, acting on the CH-OH group of donors, NAD or NADP as acceptor; molecular_function GO:0045121; membrane raft; cellular_component GO:0055114; oxidation-reduction process; biological_process GO:0005886; plasma membrane; cellular_component GO:0003824; NA GO:0050868; negative regulation of T cell activation; biological_process GO:0006694; steroid biosynthetic proce…	{FP093517.1; Phyllostachys edulis cDNA clone: bphylf042l17, full insert sequence}	{PF01073:3-beta hydroxysteroid dehydrogenase/isomerase family PF15347:Phosphoprotein associated with glycosphingolipid-enriched PF01370:NAD dependent epimerase/dehydratase family}
transcript_HQ_N1_transcript98562/f9p0/1206	PnCCR9	NA	NA	Sig	7.7775	16.6025	18.7475	18.75	{XP_015622444.1; PREDICTED: cinnamoyl-CoA reductase 1 [Oryza sativa Japonica Group]}	{sp|Q9S9N9|CCR1_ARATH; Cinnamoyl-CoA reductase 1 OS=Arabidopsis thaliana GN=CCR1 PE=1 SV=1}	{osa:4327820; - - - - -}	{At2g02400; KOG1502 Flavonol reductase/cinnamoyl-CoA reductase V Defense mechanisms ;}	{GO:0016616; oxidoreductase activity, acting on the CH-OH group of donors, NAD or NADP as acceptor; molecular_function GO:0006694; steroid biosynthetic process; biological_process GO:0055114; oxidation-reduction process; biological_process GO:0003824; NA GO:0003854; 3-beta-hydroxy-delta5-steroid dehydrogenase activity; molecular_function GO:0050662; coenzyme binding; molecular_function}	{FP097453.1; Phyllostachys edulis cDNA clone: bphyst023b09, full insert sequence}	{PF01370:NAD dependent epimerase/dehydratase family PF01073:3-beta hydroxysteroid dehydrogenase/isomerase family}
transcript_HQ_N1_transcript98484/f3p0/1247	PnCCR10	NA	Sig	Sig	108.123	129.727	233.385	362.28	{EAY74373.1; hypothetical protein OsI_02260 [Oryza sativa Indica Group]}	{sp|Q9S9N9|CCR1_ARATH; Cinnamoyl-CoA reductase 1 OS=Arabidopsis thaliana GN=CCR1 PE=1 SV=1}	{dosa:Os01t0528800-01; - - - - -}	{At5g19440; KOG1502 Flavonol reductase/cinnamoyl-CoA reductase V Defense mechanisms ;}	{GO:0050662; coenzyme binding; molecular_function GO:0003854; 3-beta-hydroxy-delta5-steroid dehydrogenase activity; molecular_function GO:0006265; DNA topological change; biological_process GO:0006694; steroid biosynthetic process; biological_process GO:0003677; DNA binding; molecular_function GO:0003917; DNA topoisomerase type I activity; molecular_function GO:0003824; NA GO:0055114; oxidation-r…	{FP097065.1; Phyllostachys edulis cDNA clone: bphyem126f01, full insert sequence}	{PF01370:NAD dependent epimerase/dehydratase family PF08272:Topoisomerase I zinc-ribbon-like PF01073:3-beta hydroxysteroid dehydrogenase/isomerase family}
transcript_HQ_N1_transcript39290/f2p0/3025	PnANR1	NA	Sig	Sig	33.345	52.7425	100.845	68.2625	{AII26678.1; anthocyanidin reductase [Indosasa hispida]}	{sp|Q5FB34|ANRCS_VITVI; Anthocyanidin reductase ((2S)-flavan-3-ol-forming) OS=Vitis vinifera GN=ANR PE=1 SV=1}	{obr:102717518; K08695 ANR anthocyanidin reductase 1.3.1.77 ko00941; Metabolism; Biosynthesis of other secondary metabolites; Flavonoid biosynthesis}	{At1g61720; KOG1502 Flavonol reductase/cinnamoyl-CoA reductase V Defense mechanisms ;}	{GO:0003824; NA GO:0003854; 3-beta-hydroxy-delta5-steroid dehydrogenase activity; molecular_function GO:0050662; coenzyme binding; molecular_function GO:0016616; oxidoreductase activity, acting on the CH-OH group of donors, NAD or NADP as acceptor; molecular_function GO:0006694; steroid biosynthetic process; biological_process GO:0055114; oxidation-reduction process; biological_process}	{FP098294.1; Phyllostachys edulis cDNA clone: bphylf044k12, full insert sequence}	{PF01370:NAD dependent epimerase/dehydratase family PF01073:3-beta hydroxysteroid dehydrogenase/isomerase family}
transcript_HQ_N1_transcript26751/f2p0/3360	PnANR2	NA	Sig	Sig	3.3475	5.705	15.145	11.595	{AII26678.1; anthocyanidin reductase [Indosasa hispida]}	{sp|Q5FB34|ANRCS_VITVI; Anthocyanidin reductase ((2S)-flavan-3-ol-forming) OS=Vitis vinifera GN=ANR PE=1 SV=1}	{sbi:SORBI_06g029590; K08695 ANR anthocyanidin reductase 1.3.1.77 ko00941; Metabolism; Biosynthesis of other secondary metabolites; Flavonoid biosynthesis}	{At1g61720; KOG1502 Flavonol reductase/cinnamoyl-CoA reductase V Defense mechanisms ;}	{GO:0003824; NA GO:0003854; 3-beta-hydroxy-delta5-steroid dehydrogenase activity; molecular_function GO:0050662; coenzyme binding; molecular_function GO:0016616; oxidoreductase activity, acting on the CH-OH group of donors, NAD or NADP as acceptor; molecular_function GO:0006694; steroid biosynthetic process; biological_process GO:0055114; oxidation-reduction process; biological_process}	{FP098294.1; Phyllostachys edulis cDNA clone: bphylf044k12, full insert sequence}	{PF01073:3-beta hydroxysteroid dehydrogenase/isomerase family PF01370:NAD dependent epimerase/dehydratase family}
transcript_HQ_N1_transcript93352/f2p0/1634	PnANR3	Sig	Sig	Sig	101.785	76.9875	190.968	259.93	{AII26678.1; anthocyanidin reductase [Indosasa hispida]}	{sp|Q5FB34|ANRCS_VITVI; Anthocyanidin reductase ((2S)-flavan-3-ol-forming) OS=Vitis vinifera GN=ANR PE=1 SV=1}	{sbi:SORBI_06g029590; K08695 ANR anthocyanidin reductase 1.3.1.77 ko00941; Metabolism; Biosynthesis of other secondary metabolites; Flavonoid biosynthesis}	{At1g61720; KOG1502 Flavonol reductase/cinnamoyl-CoA reductase V Defense mechanisms ;}	{GO:0055114; oxidation-reduction process; biological_process GO:0016616; oxidoreductase activity, acting on the CH-OH group of donors, NAD or NADP as acceptor; molecular_function GO:0006694; steroid biosynthetic process; biological_process GO:0050662; coenzyme binding; molecular_function GO:0003824; NA GO:0003854; 3-beta-hydroxy-delta5-steroid dehydrogenase activity; molecular_function}	{FP098294.1; Phyllostachys edulis cDNA clone: bphylf044k12, full insert sequence}	{PF01073:3-beta hydroxysteroid dehydrogenase/isomerase family PF01370:NAD dependent epimerase/dehydratase family}
transcript_HQ_N1_transcript73080/f2p0/2254	PnANR4	Sig	Sig	NA	3.9625	10.94	10.3075	6.7375	{EMS61922.1; Anthocyanidin reductase [Triticum urartu]}	{sp|Q7PCC4|ANRCH_VITVI; Anthocyanidin reductase ((2S)-flavan-3-ol-forming) OS=Vitis vinifera GN=ANR PE=1 SV=1}	{ats:F775_26734; - - - - -}	{At1g61720; KOG1502 Flavonol reductase/cinnamoyl-CoA reductase V Defense mechanisms ;}	{NA}	{FP094322.1; Phyllostachys edulis cDNA clone: bphyem202c09, full insert sequence}	{NA}
transcript_HQ_N1_transcript97164/f2p0/1375	PnANS1	NA	Sig	Sig	14.5925	16.175	33.7675	28.03	{XP_003564279.1; PREDICTED: leucoanthocyanidin dioxygenase isoform X1 [Brachypodium distachyon]}	{sp|O80449|DIOX4_ARATH; Probable 2-oxoglutarate-dependent dioxygenase ANS OS=Arabidopsis thaliana GN=ANS PE=2 SV=1}	{bdi:100825186; - - - - -}	{At4g16330; KOG0143 Iron/ascorbate family oxidoreductases QR Secondary metabolites biosynthesis, transport and catabolism ; General function prediction only ;}	{GO:0055114; oxidation-reduction process; biological_process GO:0016491; oxidoreductase activity; molecular_function}	{XM_003564231.3; PREDICTED: Brachypodium distachyon leucoanthocyanidin dioxygenase (LOC100825186), transcript variant X1, mRNA}	{PF03171:2OG-Fe(II) oxygenase superfamily}
transcript_HQ_N1_transcript76106/f2p0/2181	PnANS2	NA	NA	Sig	2.6025	1.98	6.9625	8.5625	{XP_003564279.1; PREDICTED: leucoanthocyanidin dioxygenase isoform X1 [Brachypodium distachyon]}	{sp|O80449|DIOX4_ARATH; Probable 2-oxoglutarate-dependent dioxygenase ANS OS=Arabidopsis thaliana GN=ANS PE=2 SV=1}	{bdi:100825186; - - - - -}	{At4g16330; KOG0143 Iron/ascorbate family oxidoreductases QR Secondary metabolites biosynthesis, transport and catabolism ; General function prediction only ;}	{GO:0016491; oxidoreductase activity; molecular_function GO:0055114; oxidation-reduction process; biological_process}	{XM_014897606.1; PREDICTED: Brachypodium distachyon leucoanthocyanidin dioxygenase (LOC100825186), transcript variant X2, mRNA}	{PF03171:2OG-Fe(II) oxygenase superfamily}
transcript_HQ_N1_transcript92658/f2p0/1654	PnUFGT1	Sig	Sig	Sig	5.6275	17.93	33.5925	23.68	{BAJ85176.1; predicted protein [Hordeum vulgare subsp. vulgare]}	{sp|Q43716|UFOG_PETHY; Anthocyanidin 3-O-glucosyltransferase OS=Petunia hybrida GN=RT PE=2 SV=1}	{bdi:100838538; - - - - -}	{At5g54060; KOG1192 UDP-glucuronosyl and UDP-glucosyl transferase GC Carbohydrate transport and metabolism ; Energy production and conversion ;}	{GO:0016758; transferase activity, transferring hexosyl groups; molecular_function GO:0008152; NA}	{AK353957.1; Hordeum vulgare subsp. vulgare mRNA for predicted protein, complete cds, clone: NIASHv1004A23}	{PF00201:UDP-glucoronosyl and UDP-glucosyl transferase PF04101:Glycosyltransferase family 28 C-terminal domain}
transcript_HQ_N1_transcript90187/f4p0/1758	PnUFGT2	NA	NA	Sig	5.36	7.195	9.1975	22.07	{BAK06770.1; predicted protein, partial [Hordeum vulgare subsp. vulgare]}	{sp|Q767C8|IH5GT_IRIHO; Cyanidin 3-O-rutinoside 5-O-glucosyltransferase OS=Iris hollandica GN=5GT PE=1 SV=1}	{osa:4328664; - - - - -}	{At4g14090; KOG1192 UDP-glucuronosyl and UDP-glucosyl transferase GC Carbohydrate transport and metabolism ; Energy production and conversion ;}	{GO:0016758; transferase activity, transferring hexosyl groups; molecular_function GO:0008152; NA}	{FP093559.1; Phyllostachys edulis cDNA clone: bphyem207l08, full insert sequence}	{PF00201:UDP-glucoronosyl and UDP-glucosyl transferase PF04101:Glycosyltransferase family 28 C-terminal domain}
transcript_HQ_N1_transcript97119/f9p0/1366	PnOMT	Sig	Sig	Sig	3.755	26.1275	26.165	16.1525	{XP_015649107.1; PREDICTED: 5-pentadecatrienyl resorcinol O-methyltransferase [Oryza sativa Japonica Group]}	{sp|Q53QK0|Y1103_ORYSJ; Flavonoid O-methyltransferase-like protein Os11g0303600 OS=Oryza sativa subsp. japonica GN=Os11g0303600 PE=2 SV=1}	{sita:101769373; K16040 ROMT trans-resveratrol di-O-methyltransferase 2.1.1.240 ko00945; Metabolism; Biosynthesis of other secondary metabolites; Stilbenoid, diarylheptanoid and gingerol biosynthesis}	{At4g35160; KOG3178 Hydroxyindole-O-methyltransferase and related SAM-dependent methyltransferases R General function prediction only ;}	{GO:0008171; O-methyltransferase activity; molecular_function GO:0008152; NA GO:0046983; protein dimerization activity; molecular_function GO:0008168; methyltransferase activity; molecular_function}	{HG670306.1; Triticum aestivum chromosome 3B, genomic scaffold, cultivar Chinese Spring}	{PF00891:O-methyltransferase PF08100:Dimerisation domain PF08241:Methyltransferase domain}
transcript_HQ_N1_transcript83918/f12p0/1945	PnF3'H1	Sig	Sig	Sig	41.2725	5.4875	13.1675	0.025	{AII26680.1; flavonoid 3'-hydroxylase [Indosasa hispida]}	{sp|Q9SBQ9|F3PH_PETHY; Flavonoid 3'-monooxygenase OS=Petunia hybrida GN=CYP75B2 PE=2 SV=1}	{ats:F775_25390; K05280 E1.14.13.21 flavonoid 3'-monooxygenase 1.14.13.21 ko00941; Metabolism; Biosynthesis of other secondary metabolites; Flavonoid biosynthesis | ko00944; Metabolism; Biosynthesis of other secondary metabolites; Flavone and flavonol biosynthesis}	{At5g07990; KOG0156 Cytochrome P450 CYP2 subfamily Q Secondary metabolites biosynthesis, transport and catabolism ;}	{GO:0020037; heme binding; molecular_function GO:0055114; oxidation-reduction process; biological_process GO:0005506; iron ion binding; molecular_function GO:0016705; oxidoreductase activity, acting on paired donors, with incorporation or reduction of molecular oxygen; molecular_function}	{KJ784467.1; Indosasa hispida flavonoid 3'-hydroxylase (F3H1) mRNA, complete cds}	{PF00067:Cytochrome P450}
transcript_HQ_N1_transcript5140/f3p0/4498	PnF3'H2	Sig	Sig	Sig	3.8625	0.6625	1.48	0	{AII26679.1; flavonoid 3'-monooxygenase [Indosasa hispida]}	{sp|Q9SBQ9|F3PH_PETHY; Flavonoid 3'-monooxygenase OS=Petunia hybrida GN=CYP75B2 PE=2 SV=1}	{ats:F775_25390; K05280 E1.14.13.21 flavonoid 3'-monooxygenase 1.14.13.21 ko00941; Metabolism; Biosynthesis of other secondary metabolites; Flavonoid biosynthesis | ko00944; Metabolism; Biosynthesis of other secondary metabolites; Flavone and flavonol biosynthesis}	{At5g07990; KOG0156 Cytochrome P450 CYP2 subfamily Q Secondary metabolites biosynthesis, transport and catabolism ;}	{GO:0020037; heme binding; molecular_function GO:0055114; oxidation-reduction process; biological_process GO:0005506; iron ion binding; molecular_function GO:0016705; oxidoreductase activity, acting on paired donors, with incorporation or reduction of molecular oxygen; molecular_function}	{KJ784467.1; Indosasa hispida flavonoid 3'-hydroxylase (F3H1) mRNA, complete cds}	{PF00067:Cytochrome P450}
transcript_HQ_N1_transcript85214/f2p0/1934	PnF3'H3	Sig	NA	NA	0.28	2.9725	3.4275	0.455	{XP_004955502.1; PREDICTED: flavonoid 3'-monooxygenase-like [Setaria italica]}	{sp|Q9SBQ9|F3PH_PETHY; Flavonoid 3'-monooxygenase OS=Petunia hybrida GN=CYP75B2 PE=2 SV=1}	{sita:101776952; - - - - -}	{At5g07990; KOG0156 Cytochrome P450 CYP2 subfamily Q Secondary metabolites biosynthesis, transport and catabolism ;}	{GO:0020037; heme binding; molecular_function GO:0055114; oxidation-reduction process; biological_process GO:0005506; iron ion binding; molecular_function GO:0016705; oxidoreductase activity, acting on paired donors, with incorporation or reduction of molecular oxygen; molecular_function}	{XM_004955445.2; PREDICTED: Setaria italica flavonoid 3'-monooxygenase-like (LOC101776952), mRNA}	{PF00067:Cytochrome P450}
transcript_HQ_N1_transcript85830/f26p0/1870	PnF3'H4	Sig	NA	NA	0.1175	8.4775	2.5025	1.14	{XP_015613041.1; PREDICTED: flavonoid 3'-monooxygenase [Oryza sativa Japonica Group]}	{sp|Q9SBQ9|F3PH_PETHY; Flavonoid 3'-monooxygenase OS=Petunia hybrida GN=CYP75B2 PE=2 SV=1}	{sbi:SORBI_04g024750; K05280 E1.14.13.21 flavonoid 3'-monooxygenase 1.14.13.21 ko00941; Metabolism; Biosynthesis of other secondary metabolites; Flavonoid biosynthesis | ko00944; Metabolism; Biosynthesis of other secondary metabolites; Flavone and flavonol biosynthesis}	{At5g07990; KOG0156 Cytochrome P450 CYP2 subfamily Q Secondary metabolites biosynthesis, transport and catabolism ;}	{GO:0055114; oxidation-reduction process; biological_process GO:0005506; iron ion binding; molecular_function GO:0016705; oxidoreductase activity, acting on paired donors, with incorporation or reduction of molecular oxygen; molecular_function GO:0020037; heme binding; molecular_function}	{XM_006664987.2; PREDICTED: Oryza brachyantha flavonoid 3'-monooxygenase (LOC102704205), mRNA}	{PF00067:Cytochrome P450}
transcript_HQ_N1_transcript67179/f3p0/2389	PnF3'H5	Sig	NA	NA	0.3625	2.7975	2.755	1.055	{XP_004955502.1; PREDICTED: flavonoid 3'-monooxygenase-like [Setaria italica]}	{sp|Q9SBQ9|F3PH_PETHY; Flavonoid 3'-monooxygenase OS=Petunia hybrida GN=CYP75B2 PE=2 SV=1}	{sita:101776952; - - - - -}	{At5g07990; KOG0156 Cytochrome P450 CYP2 subfamily Q Secondary metabolites biosynthesis, transport and catabolism ;}	{GO:0020037; heme binding; molecular_function GO:0005506; iron ion binding; molecular_function GO:0055114; oxidation-reduction process; biological_process GO:0016705; oxidoreductase activity, acting on paired donors, with incorporation or reduction of molecular oxygen; molecular_function}	{XM_004955445.2; PREDICTED: Setaria italica flavonoid 3'-monooxygenase-like (LOC101776952), mRNA}	{PF00067:Cytochrome P450}
transcript_HQ_N1_transcript82971/f6p0/1991	PnF3'H6	Sig	NA	NA	0.16	3.3375	2.7675	0.9725	{ANY30306.1; flavonoid 3'hydroxylase [Oryza officinalis]}	{sp|Q9SD85|F3PH_ARATH; Flavonoid 3'-monooxygenase OS=Arabidopsis thaliana GN=CYP75B1 PE=1 SV=1}	{sbi:SORBI_04g024750; K05280 E1.14.13.21 flavonoid 3'-monooxygenase 1.14.13.21 ko00941; Metabolism; Biosynthesis of other secondary metabolites; Flavonoid biosynthesis | ko00944; Metabolism; Biosynthesis of other secondary metabolites; Flavone and flavonol biosynthesis}	{At5g07990; KOG0156 Cytochrome P450 CYP2 subfamily Q Secondary metabolites biosynthesis, transport and catabolism ;}	{GO:0020037; heme binding; molecular_function GO:0055114; oxidation-reduction process; biological_process GO:0005506; iron ion binding; molecular_function GO:0016705; oxidoreductase activity, acting on paired donors, with incorporation or reduction of molecular oxygen; molecular_function}	{CP012618.1; Oryza sativa Indica Group cultivar RP Bio-226 chromosome 10 sequence}	{PF00067:Cytochrome P450}
transcript_HQ_N1_transcript84937/f2p0/1949	PnF3'5'H1	NA	NA	Sig	46.065	45.5575	67.045	9.8875	{XP_014753340.1; PREDICTED: flavonoid 3',5'-hydroxylase 1-like [Brachypodium distachyon]}	{sp|P48419|C75A3_PETHY; Flavonoid 3',5'-hydroxylase 2 OS=Petunia hybrida GN=CYP75A3 PE=2 SV=1}	{bdi:100842616; K13083 CYP75A flavonoid 3',5'-hydroxylase 1.14.13.88 ko00941; Metabolism; Biosynthesis of other secondary metabolites; Flavonoid biosynthesis | ko00944; Metabolism; Biosynthesis of other secondary metabolites; Flavone and flavonol biosynthesis}	{At5g07990; KOG0156 Cytochrome P450 CYP2 subfamily Q Secondary metabolites biosynthesis, transport and catabolism ;}	{GO:0020037; heme binding; molecular_function GO:0016705; oxidoreductase activity, acting on paired donors, with incorporation or reduction of molecular oxygen; molecular_function GO:0055114; oxidation-reduction process; biological_process GO:0005506; iron ion binding; molecular_function}	{FP096865.1; Phyllostachys edulis cDNA clone: bphyem209i01, full insert sequence}	{PF00067:Cytochrome P450}
transcript_HQ_N1_transcript60226/f2p0/2540	PnF3'5'H2	Sig	Sig	Sig	0.3075	5.4075	7.68	3.1925	{XP_014753340.1; PREDICTED: flavonoid 3',5'-hydroxylase 1-like [Brachypodium distachyon]}	{sp|P48418|C75A1_PETHY; Flavonoid 3',5'-hydroxylase 1 OS=Petunia hybrida GN=CYP75A1 PE=2 SV=1}	{bdi:100842616; K13083 CYP75A flavonoid 3',5'-hydroxylase 1.14.13.88 ko00941; Metabolism; Biosynthesis of other secondary metabolites; Flavonoid biosynthesis | ko00944; Metabolism; Biosynthesis of other secondary metabolites; Flavone and flavonol biosynthesis}	{At5g07990; KOG0156 Cytochrome P450 CYP2 subfamily Q Secondary metabolites biosynthesis, transport and catabolism ;}	{GO:0020037; heme binding; molecular_function GO:0005506; iron ion binding; molecular_function GO:0055114; oxidation-reduction process; biological_process GO:0016705; oxidoreductase activity, acting on paired donors, with incorporation or reduction of molecular oxygen; molecular_function}	{FP096865.1; Phyllostachys edulis cDNA clone: bphyem209i01, full insert sequence}	{PF00067:Cytochrome P450}
transcript_HQ_N1_transcript13277/f3p0/3862	PnF3'5'H3	Sig	Sig	NA	0.1175	0.97	1.37	0.235	{XP_014753340.1; PREDICTED: flavonoid 3',5'-hydroxylase 1-like [Brachypodium distachyon]}	{sp|P48418|C75A1_PETHY; Flavonoid 3',5'-hydroxylase 1 OS=Petunia hybrida GN=CYP75A1 PE=2 SV=1}	{bdi:100842616; K13083 CYP75A flavonoid 3',5'-hydroxylase 1.14.13.88 ko00941; Metabolism; Biosynthesis of other secondary metabolites; Flavonoid biosynthesis | ko00944; Metabolism; Biosynthesis of other secondary metabolites; Flavone and flavonol biosynthesis}	{At5g07990; KOG0156 Cytochrome P450 CYP2 subfamily Q Secondary metabolites biosynthesis, transport and catabolism ;}	{GO:0020037; heme binding; molecular_function GO:0016705; oxidoreductase activity, acting on paired donors, with incorporation or reduction of molecular oxygen; molecular_function GO:0005506; iron ion binding; molecular_function GO:0055114; oxidation-reduction process; biological_process}	{FP096865.1; Phyllostachys edulis cDNA clone: bphyem209i01, full insert sequence}	{PF00067:Cytochrome P450}
transcript_HQ_N1_transcript57500/f4p0/2597	PnF3'5'H4	Sig	Sig	NA	9.505	28.025	27.9225	16.9725	{XP_014753340.1; PREDICTED: flavonoid 3',5'-hydroxylase 1-like [Brachypodium distachyon]}	{sp|Q96418|C75A5_EUSER; Flavonoid 3',5'-hydroxylase OS=Eustoma exaltatum subsp. russellianum GN=CYP75A5 PE=2 SV=1}	{bdi:100842616; K13083 CYP75A flavonoid 3',5'-hydroxylase 1.14.13.88 ko00941; Metabolism; Biosynthesis of other secondary metabolites; Flavonoid biosynthesis | ko00944; Metabolism; Biosynthesis of other secondary metabolites; Flavone and flavonol biosynthesis}	{At5g07990; KOG0156 Cytochrome P450 CYP2 subfamily Q Secondary metabolites biosynthesis, transport and catabolism ;}	{GO:0016705; oxidoreductase activity, acting on paired donors, with incorporation or reduction of molecular oxygen; molecular_function GO:0005506; iron ion binding; molecular_function GO:0055114; oxidation-reduction process; biological_process GO:0020037; heme binding; molecular_function}	{FP096865.1; Phyllostachys edulis cDNA clone: bphyem209i01, full insert sequence}	{PF00067:Cytochrome P450}
transcript_HQ_N1_transcript69096/f2p0/2344	PnF3'5'H5	Sig	Sig	NA	3.84	17.3875	15.9925	4.5975	{XP_014753340.1; PREDICTED: flavonoid 3',5'-hydroxylase 1-like [Brachypodium distachyon]}	{sp|P48418|C75A1_PETHY; Flavonoid 3',5'-hydroxylase 1 OS=Petunia hybrida GN=CYP75A1 PE=2 SV=1}	{bdi:100842616; K13083 CYP75A flavonoid 3',5'-hydroxylase 1.14.13.88 ko00941; Metabolism; Biosynthesis of other secondary metabolites; Flavonoid biosynthesis | ko00944; Metabolism; Biosynthesis of other secondary metabolites; Flavone and flavonol biosynthesis}	{At5g07990; KOG0156 Cytochrome P450 CYP2 subfamily Q Secondary metabolites biosynthesis, transport and catabolism ;}	{GO:0020037; heme binding; molecular_function GO:0016705; oxidoreductase activity, acting on paired donors, with incorporation or reduction of molecular oxygen; molecular_function GO:0005506; iron ion binding; molecular_function GO:0055114; oxidation-reduction process; biological_process}	{FP096865.1; Phyllostachys edulis cDNA clone: bphyem209i01, full insert sequence}	{PF00067:Cytochrome P450}
transcript_HQ_N1_transcript100569/f3p0/937	PnMYB1	Sig	Sig	Sig	61.29	13.31	4.35	8.7525	{XP_003568394.1; PREDICTED: myb-related protein Zm38-like [Brachypodium distachyon]}	{sp|P81393|MYB08_ANTMA; Myb-related protein 308 OS=Antirrhinum majus GN=MYB308 PE=2 SV=1}	{bdi:100842957; K09422 MYBP myb proto-oncogene protein, plant - -}	{At4g38620; KOG0048 Transcription factor, Myb superfamily K Transcription ;}	{GO:0016818; hydrolase activity, acting on acid anhydrides, in phosphorus-containing anhydrides; molecular_function GO:0003676; nucleic acid binding; molecular_function GO:0005524; ATP binding; molecular_function GO:0006338; chromatin remodeling; biological_process GO:0005634; nucleus; cellular_component}	{AK368728.1; Hordeum vulgare subsp. vulgare mRNA for predicted protein, complete cds, clone: NIASHv2078M17}	{PF09111:SLIDE}
transcript_HQ_N1_transcript98664/f2p0/1226	PnMYB6	Sig	Sig	Sig	55.385	95.745	102.57	134.195	{XP_003560528.1; PREDICTED: transcription factor MYB44-like [Brachypodium distachyon]}	{sp|Q6R0C4|MYB52_ARATH; Transcription factor MYB52 OS=Arabidopsis thaliana GN=MYB52 PE=2 SV=1}	{bdi:100828549; K09422 MYBP myb proto-oncogene protein, plant - -}	{At1g17950; KOG0048 Transcription factor, Myb superfamily K Transcription ;}	{GO:0006338; chromatin remodeling; biological_process GO:0005634; nucleus; cellular_component GO:0003676; nucleic acid binding; molecular_function GO:0005524; ATP binding; molecular_function GO:0016818; hydrolase activity, acting on acid anhydrides, in phosphorus-containing anhydrides; molecular_function}	{XM_002466511.1; Sorghum bicolor hypothetical protein, mRNA}	{PF09111:SLIDE}
transcript_HQ_N1_transcript58762/f14p0/2532	PnbHLH23	Sig	Sig	Sig	47.82	21.63	26.585	29.5725	{XP_006643964.1; PREDICTED: transcription factor bHLH13 [Oryza brachyantha]}	{sp|Q9LNJ5|BH013_ARATH; Transcription factor bHLH13 OS=Arabidopsis thaliana GN=BHLH13 PE=2 SV=1}	{obr:102707619; - - - - -}	{NA}	{GO:0046983; protein dimerization activity; molecular_function}	{FP095259.1; Phyllostachys edulis cDNA clone: bphyem203o24, full insert sequence}	{PF00010:Helix-loop-helix DNA-binding domain}
transcript_HQ_N1_transcript72172/f2p0/2283	PnbHLH27	Sig	Sig	Sig	23.81	13.5075	79.41	45.21	{CDM82164.1; unnamed protein product [Triticum aestivum]}	{sp|Q9S7Y1|BH030_ARATH; Transcription factor bHLH30 OS=Arabidopsis thaliana GN=BHLH30 PE=1 SV=1}	{bdi:100828072; - - - - -}	{NA}	{GO:0046983; protein dimerization activity; molecular_function}	{XM_015766426.1; PREDICTED: Oryza sativa Japonica Group transcription factor bHLH30 (LOC4324583), mRNA}	{PF00010:Helix-loop-helix DNA-binding domain}
transcript_HQ_N1_transcript89402/f2p0/1819	PnAN11-1	NA	NA	Sig	2.9775	4.895	5.5	7.36	{XP_003575047.1; PREDICTED: WD repeat-containing protein LWD1 [Brachypodium distachyon]}	{sp|Q9LPV9|LWD1_ARATH; WD repeat-containing protein LWD1 OS=Arabidopsis thaliana GN=LWD1 PE=2 SV=1}	{dosa:Os02t0524600-01; K11805 WDR68, HAN11 WD repeat-containing protein 68 - -}	{At1g12910; KOG0290 Conserved WD40 repeat-containing protein AN11 S Function unknown ;}	{GO:0005515; protein binding; molecular_function}	{XM_003574999.3; PREDICTED: Brachypodium distachyon WD repeat-containing protein LWD1 (LOC100838616), transcript variant X1, mRNA}	{PF00400:WD domain, G-beta repeat}
transcript_HQ_N1_transcript87285/f2p0/1870	PnAN11-2	NA	NA	Sig	6.8325	8.85	10.495	15.6125	{XP_003575047.1; PREDICTED: WD repeat-containing protein LWD1 [Brachypodium distachyon]}	{sp|Q9LPV9|LWD1_ARATH; WD repeat-containing protein LWD1 OS=Arabidopsis thaliana GN=LWD1 PE=2 SV=1}	{osa:4329512; K11805 WDR68, HAN11 WD repeat-containing protein 68 - -}	{At1g12910; KOG0290 Conserved WD40 repeat-containing protein AN11 S Function unknown ;}	{GO:0005515; protein binding; molecular_function}	{XM_003574999.3; PREDICTED: Brachypodium distachyon WD repeat-containing protein LWD1 (LOC100838616), transcript variant X1, mRNA}	{PF00400:WD domain, G-beta repeat}
transcript_HQ_N1_transcript89637/f4p0/1785	PnAN11-3	NA	NA	Sig	4.14	8.7325	6.9875	10.44	{XP_003575047.1; PREDICTED: WD repeat-containing protein LWD1 [Brachypodium distachyon]}	{sp|Q9LPV9|LWD1_ARATH; WD repeat-containing protein LWD1 OS=Arabidopsis thaliana GN=LWD1 PE=2 SV=1}	{osa:4329512; K11805 WDR68, HAN11 WD repeat-containing protein 68 - -}	{At1g12910; KOG0290 Conserved WD40 repeat-containing protein AN11 S Function unknown ;}	{GO:0005515; protein binding; molecular_function}	{XM_003574999.3; PREDICTED: Brachypodium distachyon WD repeat-containing protein LWD1 (LOC100838616), transcript variant X1, mRNA}	{PF00400:WD domain, G-beta repeat}
transcript_HQ_N1_transcript39982/f2p0/3010	PnSPL9-1	Sig	NA	Sig	7.485	4.3825	4.2375	2.8025	{XP_003566250.1; PREDICTED: squamosa promoter-binding-like protein 9 [Brachypodium distachyon]}	{sp|Q6I576|SPL9_ORYSJ; Squamosa promoter-binding-like protein 9 OS=Oryza sativa subsp. japonica GN=SPL9 PE=2 SV=1}	{ats:F775_04392; - - - - -}	{NA}	{GO:0005634; nucleus; cellular_component GO:0003677; DNA binding; molecular_function}	{XM_003566202.3; PREDICTED: Brachypodium distachyon squamosa promoter-binding-like protein 9 (LOC100843550), mRNA}	{PF03110:SBP domain}
transcript_HQ_N1_transcript52277/f2p0/2718	PnSPL9-2	NA	NA	Sig	0.5175	1.1425	2.3525	0	{XP_003566250.1; PREDICTED: squamosa promoter-binding-like protein 9 [Brachypodium distachyon]}	{sp|Q6I576|SPL9_ORYSJ; Squamosa promoter-binding-like protein 9 OS=Oryza sativa subsp. japonica GN=SPL9 PE=2 SV=1}	{ats:F775_04392; - - - - -}	{NA}	{GO:0005634; nucleus; cellular_component GO:0003677; DNA binding; molecular_function}	{XM_003566202.3; PREDICTED: Brachypodium distachyon squamosa promoter-binding-like protein 9 (LOC100843550), mRNA}	{PF03110:SBP domain}
transcript_HQ_N1_transcript42424/f2p0/2945	PnSPL9-3	NA	Sig	Sig	9.5725	8.855	5.145	5.19	{XP_003566250.1; PREDICTED: squamosa promoter-binding-like protein 9 [Brachypodium distachyon]}	{sp|Q6I576|SPL9_ORYSJ; Squamosa promoter-binding-like protein 9 OS=Oryza sativa subsp. japonica GN=SPL9 PE=2 SV=1}	{ats:F775_04392; - - - - -}	{NA}	{GO:0003677; DNA binding; molecular_function GO:0005634; nucleus; cellular_component}	{XM_003566202.3; PREDICTED: Brachypodium distachyon squamosa promoter-binding-like protein 9 (LOC100843550), mRNA}	{PF03110:SBP domain}
transcript_HQ_N1_transcript23379/f4p0/3459	PnSPL9-4	Sig	Sig	Sig	13.225	6.16	5.9375	5.565	{XP_003566250.1; PREDICTED: squamosa promoter-binding-like protein 9 [Brachypodium distachyon]}	{sp|Q6I576|SPL9_ORYSJ; Squamosa promoter-binding-like protein 9 OS=Oryza sativa subsp. japonica GN=SPL9 PE=2 SV=1}	{ats:F775_04392; - - - - -}	{NA}	{GO:0003677; DNA binding; molecular_function GO:0005634; nucleus; cellular_component}	{XM_003566202.3; PREDICTED: Brachypodium distachyon squamosa promoter-binding-like protein 9 (LOC100843550), mRNA}	{PF03110:SBP domain}
transcript_HQ_N1_transcript94876/f2p0/1537	AP2/ERF-ERF	Sig	Sig	Sig	78.8025	15.155	21.1325	19.995	{KQK92272.1; hypothetical protein SETIT_036118mg [Setaria italica]}	{sp|P42736|RAP23_ARATH; Ethylene-responsive transcription factor RAP2-3 OS=Arabidopsis thaliana GN=RAP2-3 PE=1 SV=2}	{dosa:Os03t0183300-01; - - - - -}	{NA}	{GO:0006355; regulation of transcription, DNA-dependent; biological_process GO:0003700; sequence-specific DNA binding transcription factor activity; molecular_function}	{FP091898.1; Phyllostachys edulis cDNA clone: bphyem115l08, full insert sequence}	{PF00847:AP2 domain}
transcript_HQ_N1_transcript92357/f9p0/1655	AP2/ERF-ERF	Sig	Sig	Sig	186.387	423.767	505.853	794.018	{XP_003574464.1; PREDICTED: ethylene-responsive transcription factor RAP2-13 [Brachypodium distachyon]}	{sp|Q9LM15|RA213_ARATH; Ethylene-responsive transcription factor RAP2-13 OS=Arabidopsis thaliana GN=RAP2-13 PE=1 SV=1}	{sita:101755201; K09286 EREBP EREBP-like factor - -}	{NA}	{GO:0003700; sequence-specific DNA binding transcription factor activity; molecular_function GO:0006355; regulation of transcription, DNA-dependent; biological_process}	{FP100667.1; Phyllostachys edulis cDNA clone: bphylf027g06, full insert sequence}	{PF00847:AP2 domain}
transcript_HQ_N1_transcript95262/f2p0/1511	AP2/ERF-ERF	Sig	Sig	Sig	37.9525	10.9775	6.6625	11.205	{OEL34802.1; Ethylene-responsive transcription factor 1 [Dichanthelium oligosanthes]}	{sp|Q6K7E6|ERF1_ORYSJ; Ethylene-responsive transcription factor 1 OS=Oryza sativa subsp. japonica GN=EREBP1 PE=1 SV=1}	{dosa:Os02t0782700-01; K09286 EREBP EREBP-like factor - -}	{NA}	{GO:0006355; regulation of transcription, DNA-dependent; biological_process GO:0003700; sequence-specific DNA binding transcription factor activity; molecular_function}	{FP099343.1; Phyllostachys edulis cDNA clone: bphyem203f10, full insert sequence}	{PF00847:AP2 domain}
transcript_HQ_N1_transcript91016/f7p0/1722	AP2/ERF-ERF	Sig	Sig	Sig	551.63	56.555	130.093	174.955	{XP_006660653.1; PREDICTED: ethylene-responsive transcription factor 1-like [Oryza brachyantha]}	{sp|Q6K7E6|ERF1_ORYSJ; Ethylene-responsive transcription factor 1 OS=Oryza sativa subsp. japonica GN=EREBP1 PE=1 SV=1}	{sita:101785711; K09286 EREBP EREBP-like factor - -}	{NA}	{GO:0006355; regulation of transcription, DNA-dependent; biological_process GO:0003700; sequence-specific DNA binding transcription factor activity; molecular_function}	{FP094308.1; Phyllostachys edulis cDNA clone: bphyem211l02, full insert sequence}	{PF00847:AP2 domain}
transcript_HQ_N1_transcript94451/f4p0/1561	AP2/ERF-ERF	Sig	Sig	Sig	311.7	124.175	80.14	119.547	{OEL34802.1; Ethylene-responsive transcription factor 1 [Dichanthelium oligosanthes]}	{sp|Q6K7E6|ERF1_ORYSJ; Ethylene-responsive transcription factor 1 OS=Oryza sativa subsp. japonica GN=EREBP1 PE=1 SV=1}	{dosa:Os02t0782700-01; K09286 EREBP EREBP-like factor - -}	{NA}	{GO:0003700; sequence-specific DNA binding transcription factor activity; molecular_function GO:0006355; regulation of transcription, DNA-dependent; biological_process}	{FP099343.1; Phyllostachys edulis cDNA clone: bphyem203f10, full insert sequence}	{PF00847:AP2 domain}
transcript_HQ_N1_transcript93540/f4p0/1565	AP2/ERF-ERF	Sig	Sig	Sig	430.685	215.653	143.45	173.222	{OEL34802.1; Ethylene-responsive transcription factor 1 [Dichanthelium oligosanthes]}	{sp|Q6K7E6|ERF1_ORYSJ; Ethylene-responsive transcription factor 1 OS=Oryza sativa subsp. japonica GN=EREBP1 PE=1 SV=1}	{dosa:Os02t0782700-01; K09286 EREBP EREBP-like factor - -}	{NA}	{GO:0006355; regulation of transcription, DNA-dependent; biological_process GO:0003700; sequence-specific DNA binding transcription factor activity; molecular_function}	{FP099343.1; Phyllostachys edulis cDNA clone: bphyem203f10, full insert sequence}	{PF00847:AP2 domain}
transcript_HQ_N1_transcript91082/f6p0/1721	AP2/ERF-ERF	Sig	Sig	Sig	70.825	143.835	187.025	187.665	{XP_003574464.1; PREDICTED: ethylene-responsive transcription factor RAP2-13 [Brachypodium distachyon]}	{sp|Q8H1E4|RAP24_ARATH; Ethylene-responsive transcription factor RAP2-4 OS=Arabidopsis thaliana GN=RAP2-4 PE=1 SV=1}	{sita:101755201; K09286 EREBP EREBP-like factor - -}	{NA}	{GO:0006355; regulation of transcription, DNA-dependent; biological_process GO:0003700; sequence-specific DNA binding transcription factor activity; molecular_function}	{FP098751.1; Phyllostachys edulis cDNA clone: bphylf046d05, full insert sequence}	{PF00847:AP2 domain}
transcript_HQ_N1_transcript84962/f2p0/1940	AP2/ERF-ERF	Sig	NA	Sig	98.215	384.663	162.292	234.947	{OEL26730.1; Ethylene-responsive transcription factor RAP2-4 [Dichanthelium oligosanthes]}	{sp|Q8H1E4|RAP24_ARATH; Ethylene-responsive transcription factor RAP2-4 OS=Arabidopsis thaliana GN=RAP2-4 PE=1 SV=1}	{bdi:100839894; K09286 EREBP EREBP-like factor - -}	{NA}	{GO:0003700; sequence-specific DNA binding transcription factor activity; molecular_function GO:0006355; regulation of transcription, DNA-dependent; biological_process}	{FP101556.1; Phyllostachys edulis cDNA clone: bphylf026l06, full insert sequence}	{PF00847:AP2 domain}
transcript_HQ_N1_transcript81447/f2p0/2059	AP2/ERF-ERF	Sig	NA	Sig	130.368	237.447	177.44	294.945	{EEC74022.1; hypothetical protein OsI_08968 [Oryza sativa Indica Group]}	{sp|Q8H1E4|RAP24_ARATH; Ethylene-responsive transcription factor RAP2-4 OS=Arabidopsis thaliana GN=RAP2-4 PE=1 SV=1}	{dosa:Os02t0752800-01; K09286 EREBP EREBP-like factor - -}	{NA}	{GO:0006355; regulation of transcription, DNA-dependent; biological_process GO:0003700; sequence-specific DNA binding transcription factor activity; molecular_function}	{FP101598.1; Phyllostachys edulis cDNA clone: bphylf056m08, full insert sequence}	{PF00847:AP2 domain}
transcript_HQ_N1_transcript99694/f2p0/1097	AP2/ERF-ERF	Sig	Sig	Sig	85.265	146.62	188.178	176.94	{XP_004961628.1; PREDICTED: ethylene-responsive transcription factor 8-like [Setaria italica]}	{sp|Q40477|ERF4_TOBAC; Ethylene-responsive transcription factor 4 OS=Nicotiana tabacum GN=ERF4 PE=1 SV=1}	{sita:101763218; K09286 EREBP EREBP-like factor - -}	{NA}	{GO:0006355; regulation of transcription, DNA-dependent; biological_process GO:0003700; sequence-specific DNA binding transcription factor activity; molecular_function}	{FP092267.1; Phyllostachys edulis cDNA clone: bphylf055d07, full insert sequence}	{PF00847:AP2 domain}
transcript_HQ_N1_transcript93688/f9p0/1593	AP2/ERF-ERF	NA	Sig	Sig	16.7475	20.275	49.19	38.3875	{XP_002458881.1; hypothetical protein SORBIDRAFT_03g042110 [Sorghum bicolor]}	{NA}	{sbi:SORBI_03g042110; - - - - -}	{NA}	{GO:0006355; regulation of transcription, DNA-dependent; biological_process GO:0003700; sequence-specific DNA binding transcription factor activity; molecular_function}	{FP093991.1; Phyllostachys edulis cDNA clone: bphylf053n15, full insert sequence}	{PF00847:AP2 domain}
transcript_HQ_N1_transcript78753/f2p0/2134	AP2/ERF-ERF	Sig	NA	Sig	4.83	1.9275	2.995	0.9675	{BAN05613.1; TaAP2-A [Triticum dicoccoides]}	{sp|P47927|AP2_ARATH; Floral homeotic protein APETALA 2 OS=Arabidopsis thaliana GN=AP2 PE=1 SV=1}	{obr:102711617; K09284 AP2 AP2-like factor, euAP2 lineage - -}	{NA}	{GO:0003700; sequence-specific DNA binding transcription factor activity; molecular_function GO:0006355; regulation of transcription, DNA-dependent; biological_process}	{FP098109.1; Phyllostachys edulis cDNA clone: bphylf048j05, full insert sequence}	{PF00847:AP2 domain}
transcript_HQ_N1_transcript61199/f3p0/2521	AP2/ERF-ERF	NA	NA	Sig	2.91	2.1325	1.6925	0.4075	{XP_015691597.1; PREDICTED: floral homeotic protein APETALA 2-like [Oryza brachyantha]}	{sp|P47927|AP2_ARATH; Floral homeotic protein APETALA 2 OS=Arabidopsis thaliana GN=AP2 PE=1 SV=1}	{obr:102711617; K09284 AP2 AP2-like factor, euAP2 lineage - -}	{NA}	{GO:0006355; regulation of transcription, DNA-dependent; biological_process GO:0003700; sequence-specific DNA binding transcription factor activity; molecular_function}	{FP093799.1; Phyllostachys edulis cDNA clone: bphylf061l07, full insert sequence}	{PF00847:AP2 domain}
transcript_HQ_N1_transcript65393/f2p0/2430	AP2/ERF-ERF	Sig	Sig	Sig	1.775	6.4325	9.1575	6.355	{XP_010238049.1; PREDICTED: ethylene-responsive transcription factor ERF118 [Brachypodium distachyon]}	{sp|Q9CA27|EF118_ARATH; Ethylene-responsive transcription factor ERF118 OS=Arabidopsis thaliana GN=ERF118 PE=2 SV=1}	{sita:101770890; - - - - -}	{NA}	{GO:0003700; sequence-specific DNA binding transcription factor activity; molecular_function GO:0006355; regulation of transcription, DNA-dependent; biological_process}	{XM_010239748.2; PREDICTED: Brachypodium distachyon ethylene-responsive transcription factor ERF118 (LOC100830240), transcript variant X2, mRNA}	{PF00847:AP2 domain}
transcript_HQ_N1_transcript100291/f3p0/1008	AP2/ERF-ERF	NA	Sig	Sig	89.31	128.55	159.31	167.375	{XP_004961628.1; PREDICTED: ethylene-responsive transcription factor 8-like [Setaria italica]}	{sp|Q40477|ERF4_TOBAC; Ethylene-responsive transcription factor 4 OS=Nicotiana tabacum GN=ERF4 PE=1 SV=1}	{sita:101763218; K09286 EREBP EREBP-like factor - -}	{NA}	{GO:0003700; sequence-specific DNA binding transcription factor activity; molecular_function GO:0006355; regulation of transcription, DNA-dependent; biological_process}	{FP092267.1; Phyllostachys edulis cDNA clone: bphylf055d07, full insert sequence}	{PF00847:AP2 domain}
transcript_HQ_N1_transcript100552/f4p0/943	AP2/ERF-ERF	NA	NA	Sig	753.347	1044.46	1142.5	441.312	{XP_004964749.1; PREDICTED: ethylene-responsive transcription factor ERF008 [Setaria italica]}	{sp|Q9SW63|RA210_ARATH; Ethylene-responsive transcription factor RAP2-10 OS=Arabidopsis thaliana GN=RAP2-10 PE=2 SV=1}	{bdi:100845753; - - - - -}	{NA}	{NA}	{XM_015785714.1; PREDICTED: Oryza sativa Japonica Group ethylene-responsive transcription factor RAP2-9 (LOC4340244), mRNA}	{NA}
transcript_HQ_N1_transcript98958/f2p0/1193	AP2/ERF-ERF	NA	NA	Sig	45.8675	46.345	71.475	86.6775	{XP_015628091.1; PREDICTED: ethylene-responsive transcription factor CRF5 [Oryza sativa Japonica Group]}	{sp|Q9FK12|CRF3_ARATH; Ethylene-responsive transcription factor CRF3 OS=Arabidopsis thaliana GN=CRF3 PE=1 SV=1}	{osa:4334558; - - - - -}	{NA}	{GO:0003700; sequence-specific DNA binding transcription factor activity; molecular_function GO:0006355; regulation of transcription, DNA-dependent; biological_process}	{FP101658.1; Phyllostachys edulis cDNA clone: bphyst004h24, full insert sequence}	{PF00847:AP2 domain}
transcript_HQ_N1_transcript97389/f3p0/1372	AP2/ERF-ERF	Sig	Sig	Sig	402.16	109.328	186.398	258.39	{XP_015632219.1; PREDICTED: ethylene-responsive transcription factor ERF073 [Oryza sativa Japonica Group]}	{sp|Q9SSA8|RA212_ARATH; Ethylene-responsive transcription factor RAP2-12 OS=Arabidopsis thaliana GN=RAP2-12 PE=1 SV=1}	{dosa:Os03t0183300-01; - - - - -}	{NA}	{GO:0003700; sequence-specific DNA binding transcription factor activity; molecular_function GO:0006355; regulation of transcription, DNA-dependent; biological_process}	{FP091898.1; Phyllostachys edulis cDNA clone: bphyem115l08, full insert sequence}	{PF00847:AP2 domain}
transcript_HQ_N1_transcript99301/f2p0/1168	AP2/ERF-ERF	NA	NA	Sig	64.5425	61.9025	74.935	112.505	{XP_015628091.1; PREDICTED: ethylene-responsive transcription factor CRF5 [Oryza sativa Japonica Group]}	{sp|Q70II3|EF110_ARATH; Ethylene-responsive transcription factor ERF110 OS=Arabidopsis thaliana GN=ERF110 PE=2 SV=2}	{osa:4334558; - - - - -}	{NA}	{GO:0006397; mRNA processing; biological_process GO:0006355; regulation of transcription, DNA-dependent; biological_process GO:0005634; nucleus; cellular_component GO:0003700; sequence-specific DNA binding transcription factor activity; molecular_function GO:0005737; cytoplasm; cellular_component GO:0003723; RNA binding; molecular_function}	{FP101658.1; Phyllostachys edulis cDNA clone: bphyst004h24, full insert sequence}	{PF00847:AP2 domain PF06003:Survival motor neuron protein (SMN)}
transcript_HQ_N1_transcript98910/f2p0/1199	AP2/ERF-ERF	NA	NA	Sig	8.6	12.52	3.3475	2.38	{XP_015614793.1; PREDICTED: ethylene-responsive transcription factor ERF038 [Oryza sativa Japonica Group]}	{sp|Q8LBQ7|ERF34_ARATH; Ethylene-responsive transcription factor ERF034 OS=Arabidopsis thaliana GN=ERF034 PE=2 SV=2}	{sbi:SORBI_01g029065; - - - - -}	{NA}	{GO:0005785; signal recognition particle receptor complex; cellular_component GO:0003700; sequence-specific DNA binding transcription factor activity; molecular_function GO:0003924; GTPase activity; molecular_function GO:0005525; GTP binding; molecular_function GO:0006355; regulation of transcription, DNA-dependent; biological_process GO:0006886; intracellular protein transport; biological_proces…	{FP097491.1; Phyllostachys edulis cDNA clone: bphylf042c03, full insert sequence}	{PF00847:AP2 domain PF04086:Signal recognition particle, alpha subunit, N-terminal}
transcript_HQ_N1_transcript81866/f3p0/2048	AP2/ERF-ERF	NA	NA	Sig	334.565	390.473	438.88	650.812	{XP_015625871.1; PREDICTED: ethylene-responsive transcription factor RAP2-4 [Oryza sativa Japonica Group]}	{sp|Q8H1E4|RAP24_ARATH; Ethylene-responsive transcription factor RAP2-4 OS=Arabidopsis thaliana GN=RAP2-4 PE=1 SV=1}	{osa:4330752; K09286 EREBP EREBP-like factor - -}	{NA}	{GO:0003700; sequence-specific DNA binding transcription factor activity; molecular_function GO:0006355; regulation of transcription, DNA-dependent; biological_process}	{FP101598.1; Phyllostachys edulis cDNA clone: bphylf056m08, full insert sequence}	{PF00847:AP2 domain}
transcript_HQ_N1_transcript87289/f2p0/1872	AP2/ERF-ERF	NA	NA	Sig	194.495	335.012	291.908	344.55	{NP_001146944.1; uncharacterized protein LOC100280553 [Zea mays]}	{sp|Q8H1E4|RAP24_ARATH; Ethylene-responsive transcription factor RAP2-4 OS=Arabidopsis thaliana GN=RAP2-4 PE=1 SV=1}	{dosa:Os02t0752800-01; K09286 EREBP EREBP-like factor - -}	{NA}	{GO:0003700; sequence-specific DNA binding transcription factor activity; molecular_function GO:0006355; regulation of transcription, DNA-dependent; biological_process}	{FP100724.1; Phyllostachys edulis cDNA clone: bphyem201a17, full insert sequence}	{PF00847:AP2 domain}
transcript_HQ_N1_transcript72152/f3p0/2276	AP2/ERF-ERF	Sig	Sig	Sig	55.685	33.735	33.7525	90.6875	{AJF34893.1; dehydration responsive element binding protein, partial [Stipa purpurea]}	{sp|Q5W6R4|DRE2B_ORYSJ; Dehydration-responsive element-binding protein 2B OS=Oryza sativa subsp. japonica GN=DREB2B PE=2 SV=2}	{sita:101773766; - - - - -}	{NA}	{GO:0006355; regulation of transcription, DNA-dependent; biological_process GO:0003700; sequence-specific DNA binding transcription factor activity; molecular_function}	{FP100979.1; Phyllostachys edulis cDNA clone: bphylf055p02, full insert sequence}	{PF00847:AP2 domain}
transcript_HQ_N1_transcript99926/f3p0/1064	AP2/ERF-ERF	Sig	Sig	Sig	101.51	67.975	39.1125	71.9125	{XP_002437494.1; hypothetical protein SORBIDRAFT_10g028110 [Sorghum bicolor]}	{sp|Q9LW49|ERF4_NICSY; Ethylene-responsive transcription factor 4 OS=Nicotiana sylvestris GN=ERF4 PE=2 SV=1}	{bdi:100831216; K09286 EREBP EREBP-like factor - -}	{NA}	{GO:0006355; regulation of transcription, DNA-dependent; biological_process GO:0003700; sequence-specific DNA binding transcription factor activity; molecular_function}	{XM_003563417.3; PREDICTED: Brachypodium distachyon ethylene-responsive transcription factor 3-like (LOC100831216), mRNA}	{PF00847:AP2 domain}
transcript_HQ_N1_transcript65772/f4p0/2420	AP2/ERF-ERF	NA	NA	Sig	1.9075	1.8525	5.755	5.11	{XP_010238049.1; PREDICTED: ethylene-responsive transcription factor ERF118 [Brachypodium distachyon]}	{NA}	{sita:101770890; - - - - -}	{NA}	{GO:0006355; regulation of transcription, DNA-dependent; biological_process GO:0055114; oxidation-reduction process; biological_process GO:0016903; oxidoreductase activity, acting on the aldehyde or oxo group of donors; molecular_function GO:0003700; sequence-specific DNA binding transcription factor activity; molecular_function}	{XM_010239747.2; PREDICTED: Brachypodium distachyon ethylene-responsive transcription factor ERF118 (LOC100830240), transcript variant X1, mRNA}	{PF10371:Domain of unknown function PF00847:AP2 domain}
transcript_HQ_N1_transcript99857/f5p0/1061	AP2/ERF-ERF	Sig	Sig	Sig	239.662	437.377	485.23	381.33	{KXG33550.1; hypothetical protein SORBI_003G324400 [Sorghum bicolor]}	{sp|Q40477|ERF4_TOBAC; Ethylene-responsive transcription factor 4 OS=Nicotiana tabacum GN=ERF4 PE=1 SV=1}	{osa:4327621; - - - - -}	{NA}	{GO:0006355; regulation of transcription, DNA-dependent; biological_process GO:0003700; sequence-specific DNA binding transcription factor activity; molecular_function}	{FP100632.1; Phyllostachys edulis cDNA clone: bphylf032b21, full insert sequence}	{PF00847:AP2 domain}
transcript_HQ_N1_transcript96667/f2p0/1415	AP2/ERF-RAV	Sig	Sig	Sig	40.2275	8.4475	12.2675	27.585	{OEL30598.1; AP2/ERF and B3 domain-containing protein [Dichanthelium oligosanthes]}	{sp|Q9AWS0|Y1410_ORYSJ; AP2/ERF and B3 domain-containing protein Os01g0141000 OS=Oryza sativa subsp. japonica GN=Os01g0141000 PE=2 SV=1}	{osa:4325479; - - - - -}	{NA}	{GO:0003700; sequence-specific DNA binding transcription factor activity; molecular_function GO:0003677; DNA binding; molecular_function GO:0006355; regulation of transcription, DNA-dependent; biological_process}	{FP100686.1; Phyllostachys edulis cDNA clone: bphyem201a06, full insert sequence}	{PF02362:B3 DNA binding domain PF00847:AP2 domain}
transcript_HQ_N1_transcript97717/f2p0/1321	bZIP	Sig	Sig	Sig	89.275	24.5175	24.065	25.2725	{KXG29589.1; hypothetical protein SORBI_004G059900 [Sorghum bicolor]}	{sp|Q9FUD3|BZIP9_ARATH; Basic leucine zipper 9 OS=Arabidopsis thaliana GN=BZIP9 PE=1 SV=1}	{sita:101778683; - - - - -}	{NA}	{GO:0043565; sequence-specific DNA binding; molecular_function GO:0005634; nucleus; cellular_component GO:0006355; regulation of transcription, DNA-dependent; biological_process GO:0070206; protein trimerization; biological_process GO:0003677; DNA binding; molecular_function GO:0003700; sequence-specific DNA binding transcription factor activity; molecular_function}	{FP091685.1; Phyllostachys edulis cDNA clone: bphyem117d19, full insert sequence}	{PF07716:Basic region leucine zipper PF02183:Homeobox associated leucine zipper PF00170:bZIP transcription factor PF16331:TolA binding protein trimerisation PF03131:bZIP Maf transcription factor}
transcript_HQ_N1_transcript63512/f3p0/2469	bZIP	Sig	Sig	Sig	22.72	4.195	6.6525	6.315	{XP_003577778.1; PREDICTED: light-inducible protein CPRF2-like [Brachypodium distachyon]}	{sp|Q99090|CPRF2_PETCR; Light-inducible protein CPRF2 OS=Petroselinum crispum GN=CPRF2 PE=2 SV=2}	{sita:101767302; - - - - -}	{NA}	{GO:0048870; cell motility; biological_process GO:0016021; integral to membrane; cellular_component GO:0031514; motile cilium; cellular_component GO:0003677; DNA binding; molecular_function GO:0006260; DNA replication; biological_process GO:0005634; nucleus; cellular_component GO:0043565; sequence-specific DNA binding; molecular_function GO:0006355; regulation of transcription, DNA-dependent; bio…	{XM_003577730.3; PREDICTED: Brachypodium distachyon light-inducible protein CPRF2-like (LOC100834249), mRNA}	{PF03131:bZIP Maf transcription factor PF13851:Growth-arrest specific micro-tubule binding PF09726:Transmembrane protein PF04111:Autophagy protein Apg6 PF07716:Basic region leucine zipper PF00170:bZIP transcription factor PF02724:CDC45-like protein PF06156:Protein of unknown function (DUF972)}
transcript_HQ_N1_transcript89892/f4p0/1774	bZIP	Sig	Sig	Sig	34.51	12.775	20.375	10.6325	{KQK86671.1; hypothetical protein SETIT_035062mg [Setaria italica]}	{sp|Q99090|CPRF2_PETCR; Light-inducible protein CPRF2 OS=Petroselinum crispum GN=CPRF2 PE=2 SV=2}	{sbi:SORBI_01g005170; - - - - -}	{NA}	{GO:0006260; DNA replication; biological_process GO:0003677; DNA binding; molecular_function GO:0016021; integral to membrane; cellular_component GO:0006914; autophagy; biological_process GO:0003700; sequence-specific DNA binding transcription factor activity; molecular_function GO:0005634; nucleus; cellular_component GO:0006355; regulation of transcription, DNA-dependent; biological_process GO:0…	{XM_002463695.1; Sorghum bicolor hypothetical protein, mRNA}	{PF07716:Basic region leucine zipper PF06156:Protein of unknown function (DUF972) PF01166:TSC-22/dip/bun family PF04111:Autophagy protein Apg6 PF00170:bZIP transcription factor PF09726:Transmembrane protein PF03131:bZIP Maf transcription factor}
transcript_HQ_N1_transcript73990/f2p0/2232	bZIP	Sig	Sig	Sig	38.18	11.6875	13.2	15.2675	{XP_015631619.1; PREDICTED: light-inducible protein CPRF2 [Oryza sativa Japonica Group]}	{sp|Q99090|CPRF2_PETCR; Light-inducible protein CPRF2 OS=Petroselinum crispum GN=CPRF2 PE=2 SV=2}	{sbi:SORBI_01g005170; - - - - -}	{NA}	{NA}	{XM_004981372.3; PREDICTED: Setaria italica light-inducible protein CPRF2-like (LOC101767969), mRNA}	{NA}
transcript_HQ_N1_transcript98398/f4p0/1253	bZIP	Sig	NA	Sig	1.5325	18.46	9.4425	14.425	{BAS04369.1; FD-like gene [Sasa veitchii var. hirsuta]}	{sp|Q7PCC6|FDP_ARATH; bZIP transcription factor 27 OS=Arabidopsis thaliana GN=FDP PE=1 SV=1}	{sita:101786916; - - - - -}	{NA}	{GO:0007049; cell cycle; biological_process GO:0003700; sequence-specific DNA binding transcription factor activity; molecular_function GO:0006260; DNA replication; biological_process GO:0005634; nucleus; cellular_component GO:0006355; regulation of transcription, DNA-dependent; biological_process GO:0043565; sequence-specific DNA binding; molecular_function GO:0003677; DNA binding; molecular_fun…	{LC020116.1; Sasa veitchii var. hirsuta SvFDL2 mRNA for FD-like gene, complete cds, strain: SvFLD2c}	{PF03131:bZIP Maf transcription factor PF00170:bZIP transcription factor PF06156:Protein of unknown function (DUF972) PF07716:Basic region leucine zipper PF04977:Septum formation initiator}
transcript_HQ_N1_transcript94089/f2p0/1581	bZIP	Sig	Sig	Sig	13.2925	2.3525	3.365	2.5775	{XP_015627932.1; PREDICTED: transcription factor RF2b-like [Oryza sativa Japonica Group]}	{sp|Q6S4P4|RF2B_ORYSJ; Transcription factor RF2b OS=Oryza sativa subsp. japonica GN=RF2b PE=1 SV=2}	{dosa:Os03t0127500-00; - - - - -}	{NA}	{GO:0006355; regulation of transcription, DNA-dependent; biological_process GO:0006260; DNA replication; biological_process GO:0043565; sequence-specific DNA binding; molecular_function GO:0008168; methyltransferase activity; molecular_function GO:0008152; NA GO:0003700; sequence-specific DNA binding transcription factor activity; molecular_function}	{XM_015772446.1; PREDICTED: Oryza sativa Japonica Group transcription factor RF2b-like (LOC4331479), mRNA}	{PF07716:Basic region leucine zipper PF06156:Protein of unknown function (DUF972) PF00170:bZIP transcription factor PF00590:Tetrapyrrole (Corrin/Porphyrin) Methylases}
transcript_HQ_N1_transcript88895/f4p0/1745	bZIP	NA	NA	Sig	5.7475	4.7125	2.76	0.3525	{XP_015627932.1; PREDICTED: transcription factor RF2b-like [Oryza sativa Japonica Group]}	{sp|Q69IL4|RF2A_ORYSJ; Transcription factor RF2a OS=Oryza sativa subsp. japonica GN=RF2a PE=1 SV=1}	{osa:4331479; - - - - -}	{NA}	{GO:0070206; protein trimerization; biological_process GO:0043565; sequence-specific DNA binding; molecular_function GO:0005634; nucleus; cellular_component GO:0006355; regulation of transcription, DNA-dependent; biological_process GO:0043093; cytokinesis by binary fission; biological_process GO:0003700; sequence-specific DNA binding transcription factor activity; molecular_function GO:0006914; a…	{XM_015772446.1; PREDICTED: Oryza sativa Japonica Group transcription factor RF2b-like (LOC4331479), mRNA}	{PF06156:Protein of unknown function (DUF972) PF04111:Autophagy protein Apg6 PF07716:Basic region leucine zipper PF06005:Protein of unknown function (DUF904) PF16331:TolA binding protein trimerisation PF03131:bZIP Maf transcription factor PF00170:bZIP transcription factor}
transcript_HQ_N1_transcript97711/f3p0/1332	bZIP	Sig	NA	Sig	0.9375	10.2275	4.355	10.7875	{BAS04369.1; FD-like gene [Sasa veitchii var. hirsuta]}	{sp|Q7PCC6|FDP_ARATH; bZIP transcription factor 27 OS=Arabidopsis thaliana GN=FDP PE=1 SV=1}	{sita:101786916; - - - - -}	{NA}	{GO:0003677; DNA binding; molecular_function GO:0006260; DNA replication; biological_process GO:0006355; regulation of transcription, DNA-dependent; biological_process GO:0005634; nucleus; cellular_component GO:0043565; sequence-specific DNA binding; molecular_function GO:0003700; sequence-specific DNA binding transcription factor activity; molecular_function GO:0006914; autophagy; biological_pro…	{LC020116.1; Sasa veitchii var. hirsuta SvFDL2 mRNA for FD-like gene, complete cds, strain: SvFLD2c}	{PF03131:bZIP Maf transcription factor PF08961:Nuclear receptor-binding factor 2, autophagy regulator PF00170:bZIP transcription factor PF06156:Protein of unknown function (DUF972) PF07716:Basic region leucine zipper}
transcript_HQ_N1_transcript41770/f2p0/2966	bZIP	NA	Sig	Sig	0.5075	1.7325	7.395	4.28	{XP_002437242.1; hypothetical protein SORBIDRAFT_10g023420 [Sorghum bicolor]}	{sp|O24646|HY5_ARATH; Transcription factor HY5 OS=Arabidopsis thaliana GN=HY5 PE=1 SV=1}	{egu:105040182; K16241 HY5 transcription factor HY5 - ko04712; Organismal Systems; Environmental adaptation; Circadian rhythm - plant}	{At5g11260; KOG1414 Transcriptional activator FOSB/c-Fos and related bZIP transcription factors K Transcription ;}	{NA}	{XM_010229244.2; PREDICTED: Brachypodium distachyon transcription factor HY5-like (LOC100836913), mRNA}	{NA}
transcript_HQ_N1_transcript99606/f2p0/1116	bZIP	Sig	Sig	Sig	11.8875	45.77	43.105	34.55	{XP_015619735.1; PREDICTED: uncharacterized protein LOC107279776 [Oryza sativa Japonica Group]}	{sp|Q8VY76|BZP19_ARATH; Basic leucine zipper 19 OS=Arabidopsis thaliana GN=BZIP19 PE=2 SV=1}	{pda:103706294; - - - - -}	{NA}	{GO:0006355; regulation of transcription, DNA-dependent; biological_process GO:0016592; mediator complex; cellular_component GO:0043565; sequence-specific DNA binding; molecular_function GO:0001104; RNA polymerase II transcription cofactor activity; molecular_function GO:0006357; regulation of transcription from RNA polymerase II promoter; biological_process GO:0003700; sequence-specific DNA bind…	{CP012619.1; Oryza sativa Indica Group cultivar RP Bio-226 chromosome 11 sequence}	{PF00170:bZIP transcription factor PF11593:Mediator complex subunit 3 fungal PF07716:Basic region leucine zipper}
transcript_HQ_N1_transcript96971/f4p0/1386	bZIP	Sig	Sig	Sig	670.852	190.545	428.397	328.738	{XP_015619873.1; PREDICTED: ocs element-binding factor 1 [Oryza sativa Japonica Group]}	{sp|P24068|OCS1_MAIZE; Ocs element-binding factor 1 OS=Zea mays GN=OBF1 PE=2 SV=2}	{sita:101769858; - - - - -}	{NA}	{NA}	{FP094800.1; Phyllostachys edulis cDNA clone: bphylf041c24, full insert sequence}	{NA}
transcript_HQ_N1_transcript56973/f2p0/2611	bZIP	Sig	NA	Sig	26.3475	11.285	18.0475	13.955	{AKT95174.1; bZIP23 [Oryza rufipogon]}	{sp|Q6Z312|BZP23_ORYSJ; bZIP transcription factor 23 OS=Oryza sativa subsp. japonica GN=BZIP23 PE=2 SV=1}	{dosa:Os02t0766700-01; K14432 ABF ABA responsive element binding factor - ko04075; Environmental Information Processing; Signal transduction; Plant hormone signal transduction}	{NA}	{GO:0003700; sequence-specific DNA binding transcription factor activity; molecular_function GO:0003677; DNA binding; molecular_function GO:0006355; regulation of transcription, DNA-dependent; biological_process GO:0005634; nucleus; cellular_component GO:0043565; sequence-specific DNA binding; molecular_function}	{XM_004953972.3; PREDICTED: Setaria italica ABSCISIC ACID-INSENSITIVE 5-like protein 7 (LOC101778442), mRNA}	{PF07716:Basic region leucine zipper PF03131:bZIP Maf transcription factor PF00170:bZIP transcription factor}
transcript_HQ_N1_transcript92277/f3p0/1599	bZIP	Sig	Sig	Sig	35.2925	69.035	188.875	84.355	{XP_004954029.1; PREDICTED: ABSCISIC ACID-INSENSITIVE 5-like protein 7 [Setaria italica]}	{sp|Q6Z312|BZP23_ORYSJ; bZIP transcription factor 23 OS=Oryza sativa subsp. japonica GN=BZIP23 PE=2 SV=1}	{sita:101778442; K14432 ABF ABA responsive element binding factor - ko04075; Environmental Information Processing; Signal transduction; Plant hormone signal transduction}	{NA}	{GO:0003700; sequence-specific DNA binding transcription factor activity; molecular_function GO:0003677; DNA binding; molecular_function GO:0051082; unfolded protein binding; molecular_function GO:0005634; nucleus; cellular_component GO:0006355; regulation of transcription, DNA-dependent; biological_process GO:0043565; sequence-specific DNA binding; molecular_function}	{XM_010237774.2; PREDICTED: Brachypodium distachyon ABSCISIC ACID-INSENSITIVE 5-like protein 7 (LOC100833178), transcript variant X1, mRNA}	{PF03131:bZIP Maf transcription factor PF00170:bZIP transcription factor PF03938:Outer membrane protein (OmpH-like) PF07716:Basic region leucine zipper}
transcript_HQ_N1_transcript96912/f6p0/1382	bZIP	NA	Sig	Sig	17.1925	27.775	57.56	37.7875	{XP_004978752.1; PREDICTED: transcription factor VIP1-like [Setaria italica]}	{sp|Q9MA75|VIP1_ARATH; Transcription factor VIP1 OS=Arabidopsis thaliana GN=VIP1 PE=1 SV=1}	{pda:103703162; K20557 VIP1 transcription factor VIP1 - ko04016; Environmental Information Processing; Signal transduction; MAPK signaling pathway - plant}	{NA}	{GO:0090529; NA GO:0005737; cytoplasm; cellular_component GO:0019079; viral genome replication; biological_process GO:0005672; transcription factor TFIIA complex; cellular_component GO:0044237; cellular metabolic process; biological_process GO:0051382; kinetochore assembly; biological_process GO:0003700; sequence-specific DNA binding transcription factor activity; molecular_function GO:0006260; D…	{XM_015762292.1; PREDICTED: Oryza sativa Japonica Group transcription factor VIP1 (LOC4349849), mRNA}	{PF05837:Centromere protein H (CENP-H) PF04961:Formiminotransferase-cyclodeaminase PF03131:bZIP Maf transcription factor PF03325:Herpesvirus polymerase accessory protein PF04111:Autophagy protein Apg6 PF07716:Basic region leucine zipper PF06005:Protein of unknown function (DUF904) PF00170:bZIP transcription factor PF06156:Protein of unknown function (DUF972) PF03153:Transcription factor IIA, alph…
transcript_HQ_N1_transcript95643/f2p0/1490	bZIP	Sig	NA	Sig	10.3625	5.0675	8.265	3.845	{BAK00487.1; predicted protein [Hordeum vulgare subsp. vulgare]}	{sp|Q6S4P4|RF2B_ORYSJ; Transcription factor RF2b OS=Oryza sativa subsp. japonica GN=RF2b PE=1 SV=2}	{bdi:100824834; - - - - -}	{NA}	{GO:0010508; positive regulation of autophagy; biological_process GO:0043093; cytokinesis by binary fission; biological_process GO:0003700; sequence-specific DNA binding transcription factor activity; molecular_function GO:0006914; autophagy; biological_process GO:0006355; regulation of transcription, DNA-dependent; biological_process GO:0005634; nucleus; cellular_component GO:0043565; sequence-s…	{XM_003557916.3; PREDICTED: Brachypodium distachyon transcription factor RF2b (LOC100824834), mRNA}	{PF07989:Centrosomin N-terminal motif 1 PF00170:bZIP transcription factor PF10186:Vacuolar sorting 38 and autophagy-related subunit 14 PF06156:Protein of unknown function (DUF972) PF15070:Putative golgin subfamily A member 2-like protein 5 PF03131:bZIP Maf transcription factor PF04111:Autophagy protein Apg6 PF06005:Protein of unknown function (DUF904) PF05557:Mitotic checkpoint protein PF07716:Ba…
transcript_HQ_N1_transcript40287/f2p0/3001	bZIP	Sig	NA	Sig	78.525	22.1775	57.545	51.2175	{XP_015640745.1; PREDICTED: common plant regulatory factor 1 [Oryza sativa Japonica Group]}	{sp|Q99089|CPRF1_PETCR; Common plant regulatory factor 1 OS=Petroselinum crispum GN=CPRF1 PE=2 SV=1}	{bdi:100835529; K09060 GBF plant G-box-binding factor - -}	{NA}	{GO:0043565; sequence-specific DNA binding; molecular_function GO:0005634; nucleus; cellular_component GO:0006355; regulation of transcription, DNA-dependent; biological_process GO:0043093; cytokinesis by binary fission; biological_process GO:0003700; sequence-specific DNA binding transcription factor activity; molecular_function GO:0010508; positive regulation of autophagy; biological_process GO…	{XM_003567808.3; PREDICTED: Brachypodium distachyon common plant regulatory factor 1 (LOC100835529), mRNA}	{PF00170:bZIP transcription factor PF10186:Vacuolar sorting 38 and autophagy-related subunit 14 PF01166:TSC-22/dip/bun family PF02183:Homeobox associated leucine zipper PF06156:Protein of unknown function (DUF972) PF03131:bZIP Maf transcription factor PF08961:Nuclear receptor-binding factor 2, autophagy regulator PF04111:Autophagy protein Apg6 PF06005:Protein of unknown function (DUF904) PF07716:…
transcript_HQ_N1_transcript35695/f4p0/3134	bZIP	Sig	NA	Sig	12.415	25.9125	36.6475	22.895	{KQL31657.1; hypothetical protein SETIT_017618mg [Setaria italica]}	{sp|Q6Z312|BZP23_ORYSJ; bZIP transcription factor 23 OS=Oryza sativa subsp. japonica GN=BZIP23 PE=2 SV=1}	{sita:101778442; K14432 ABF ABA responsive element binding factor - ko04075; Environmental Information Processing; Signal transduction; Plant hormone signal transduction}	{NA}	{GO:0003700; sequence-specific DNA binding transcription factor activity; molecular_function GO:0005634; nucleus; cellular_component GO:0043565; sequence-specific DNA binding; molecular_function GO:0006355; regulation of transcription, DNA-dependent; biological_process GO:0003677; DNA binding; molecular_function}	{XR_731936.2; PREDICTED: Brachypodium distachyon ABSCISIC ACID-INSENSITIVE 5-like protein 7 (LOC100833178), transcript variant X3, misc_RNA}	{PF07716:Basic region leucine zipper PF03131:bZIP Maf transcription factor PF00170:bZIP transcription factor}
transcript_HQ_N1_transcript97833/f2p0/1325	bZIP	Sig	Sig	Sig	71.275	29.86	47.7225	47.13	{KXG29589.1; hypothetical protein SORBI_004G059900 [Sorghum bicolor]}	{sp|Q9FUD3|BZIP9_ARATH; Basic leucine zipper 9 OS=Arabidopsis thaliana GN=BZIP9 PE=1 SV=1}	{sita:101778683; - - - - -}	{NA}	{GO:0005634; nucleus; cellular_component GO:0043565; sequence-specific DNA binding; molecular_function GO:0006355; regulation of transcription, DNA-dependent; biological_process GO:0006606; protein import into nucleus; biological_process GO:0016020; membrane; cellular_component GO:0003700; sequence-specific DNA binding transcription factor activity; molecular_function GO:0006886; intracellular pr…	{FP095415.1; Phyllostachys edulis cDNA clone: bphyem113j12, full insert sequence}	{PF09726:Transmembrane protein PF04871:Uso1 / p115 like vesicle tethering protein, C terminal region PF00170:bZIP transcription factor PF03131:bZIP Maf transcription factor PF07716:Basic region leucine zipper PF07926:TPR/MLP1/MLP2-like protein PF06156:Protein of unknown function (DUF972)}
transcript_HQ_N1_transcript90847/f3p0/1739	bZIP	NA	Sig	Sig	10.19	15.52	39.16	20.905	{XP_015696857.1; PREDICTED: bZIP transcription factor TRAB1-like [Oryza brachyantha]}	{sp|Q6ZDF3|TRAB1_ORYSJ; bZIP transcription factor TRAB1 OS=Oryza sativa subsp. japonica GN=TRAB1 PE=1 SV=1}	{sita:101758999; K14432 ABF ABA responsive element binding factor - ko04075; Environmental Information Processing; Signal transduction; Plant hormone signal transduction}	{NA}	{GO:0003700; sequence-specific DNA binding transcription factor activity; molecular_function GO:0043565; sequence-specific DNA binding; molecular_function GO:0005634; nucleus; cellular_component GO:0006355; regulation of transcription, DNA-dependent; biological_process GO:0003677; DNA binding; molecular_function}	{XM_015757064.1; PREDICTED: Oryza sativa Japonica Group bZIP transcription factor TRAB1-like (LOC4347257), mRNA}	{PF03131:bZIP Maf transcription factor PF00170:bZIP transcription factor PF07716:Basic region leucine zipper}
transcript_HQ_N1_transcript95536/f2p0/1494	bZIP	NA	NA	Sig	1.32	0.315	0.1725	0.015	{XP_015633411.1; PREDICTED: transcription factor RF2a-like [Oryza sativa Japonica Group]}	{sp|Q69IL4|RF2A_ORYSJ; Transcription factor RF2a OS=Oryza sativa subsp. japonica GN=RF2a PE=1 SV=1}	{egu:105038616; - - - - -}	{NA}	{GO:0003700; sequence-specific DNA binding transcription factor activity; molecular_function GO:0006914; autophagy; biological_process GO:0005634; nucleus; cellular_component GO:0006355; regulation of transcription, DNA-dependent; biological_process GO:0043565; sequence-specific DNA binding; molecular_function GO:0007275; multicellular organismal development; biological_process GO:0005815; microt…	{XM_015777925.1; PREDICTED: Oryza sativa Japonica Group transcription factor RF2a-like (LOC4336273), mRNA}	{PF07989:Centrosomin N-terminal motif 1 PF00170:bZIP transcription factor PF03131:bZIP Maf transcription factor PF04690:YABBY protein PF07716:Basic region leucine zipper PF04111:Autophagy protein Apg6 PF06156:Protein of unknown function (DUF972)}
transcript_HQ_N1_transcript85780/f2p0/1916	bZIP	NA	NA	Sig	2.1925	5.5375	10.19	8.1725	{XP_015626735.1; PREDICTED: F-box/kelch-repeat protein At1g55270 isoform X1 [Oryza sativa Japonica Group]}	{sp|Q93W93|FBK22_ARATH; F-box/kelch-repeat protein At1g55270 OS=Arabidopsis thaliana GN=At1g55270 PE=2 SV=1}	{osa:4328661; - - - - -}	{At1g55270; KOG1072 FOG: Kelch repeat R General function prediction only ;}	{GO:0003700; sequence-specific DNA binding transcription factor activity; molecular_function GO:0006914; autophagy; biological_process GO:0006468; protein phosphorylation; biological_process GO:0004674; protein serine/threonine kinase activity; molecular_function GO:0005634; nucleus; cellular_component GO:0043565; sequence-specific DNA binding; molecular_function GO:0006355; regulation of transcr…	{XM_004951469.1; PREDICTED: Setaria italica F-box/kelch-repeat protein At1g55270-like (LOC101761254), mRNA}	{PF12937:F-box-like PF01166:TSC-22/dip/bun family PF08826:DMPK coiled coil domain like PF00170:bZIP transcription factor PF04977:Septum formation initiator PF07646:Kelch motif PF07716:Basic region leucine zipper PF00646:F-box domain PF04111:Autophagy protein Apg6 PF13851:Growth-arrest specific micro-tubule binding PF03131:bZIP Maf transcription factor PF01344:Kelch motif}
transcript_HQ_N1_transcript92482/f3p0/1656	bZIP	NA	Sig	Sig	31.5675	58.2525	163.572	65.63	{AKT95174.1; bZIP23 [Oryza rufipogon]}	{sp|Q6Z312|BZP23_ORYSJ; bZIP transcription factor 23 OS=Oryza sativa subsp. japonica GN=BZIP23 PE=2 SV=1}	{sita:101778442; K14432 ABF ABA responsive element binding factor - ko04075; Environmental Information Processing; Signal transduction; Plant hormone signal transduction}	{NA}	{GO:0003700; sequence-specific DNA binding transcription factor activity; molecular_function GO:0051082; unfolded protein binding; molecular_function GO:0003677; DNA binding; molecular_function GO:0005634; nucleus; cellular_component GO:0043565; sequence-specific DNA binding; molecular_function GO:0006355; regulation of transcription, DNA-dependent; biological_process}	{XM_010237774.2; PREDICTED: Brachypodium distachyon ABSCISIC ACID-INSENSITIVE 5-like protein 7 (LOC100833178), transcript variant X1, mRNA}	{PF03131:bZIP Maf transcription factor PF00170:bZIP transcription factor PF03938:Outer membrane protein (OmpH-like) PF07716:Basic region leucine zipper}
transcript_HQ_N1_transcript52196/f11p0/2707	bZIP	NA	NA	Sig	2.6625	5.7825	4.1725	6.5325	{EER88612.2; hypothetical protein SORBI_010G183600 [Sorghum bicolor]}	{sp|O24646|HY5_ARATH; Transcription factor HY5 OS=Arabidopsis thaliana GN=HY5 PE=1 SV=1}	{egu:105040182; K16241 HY5 transcription factor HY5 - ko04712; Organismal Systems; Environmental adaptation; Circadian rhythm - plant}	{At5g11260; KOG1414 Transcriptional activator FOSB/c-Fos and related bZIP transcription factors K Transcription ;}	{NA}	{XM_004965899.2; PREDICTED: Setaria italica transcription factor HY5 (LOC101767455), mRNA}	{NA}
transcript_HQ_N1_transcript11791/f2p0/3944	bZIP	Sig	NA	Sig	0.4925	1.8575	1.3025	1.9975	{OAY77604.1; Transcription factor HY5 [Ananas comosus]}	{sp|O24646|HY5_ARATH; Transcription factor HY5 OS=Arabidopsis thaliana GN=HY5 PE=1 SV=1}	{egu:105040182; K16241 HY5 transcription factor HY5 - ko04712; Organismal Systems; Environmental adaptation; Circadian rhythm - plant}	{At5g11260; KOG1414 Transcriptional activator FOSB/c-Fos and related bZIP transcription factors K Transcription ;}	{GO:0004674; protein serine/threonine kinase activity; molecular_function GO:0030173; integral to Golgi membrane; cellular_component GO:0003700; sequence-specific DNA binding transcription factor activity; molecular_function GO:0006468; protein phosphorylation; biological_process GO:0006891; intra-Golgi vesicle-mediated transport; biological_process GO:0016021; integral to membrane; cellular_comp…	{GQ252847.1; Phyllostachys edulis clone 03051 hypothetical proteins and putative retrotransposon protein genes, complete cds}	{PF00170:bZIP transcription factor PF04871:Uso1 / p115 like vesicle tethering protein, C terminal region PF08826:DMPK coiled coil domain like PF01166:TSC-22/dip/bun family PF08172:CASP C terminal PF09726:Transmembrane protein PF13851:Growth-arrest specific micro-tubule binding PF03131:bZIP Maf transcription factor PF04977:Septum formation initiator PF07716:Basic region leucine zipper PF06005:Prot…
transcript_HQ_N1_transcript94698/f2p0/1548	bZIP	NA	NA	Sig	10.2625	17.1875	13.2575	20.52	{XP_015696550.1; PREDICTED: transcription factor RF2a [Oryza brachyantha]}	{sp|Q69IL4|RF2A_ORYSJ; Transcription factor RF2a OS=Oryza sativa subsp. japonica GN=RF2a PE=1 SV=1}	{sita:101761959; - - - - -}	{NA}	{GO:0003677; DNA binding; molecular_function GO:0006260; DNA replication; biological_process GO:0005815; microtubule organizing center; cellular_component GO:0008134; transcription factor binding; molecular_function GO:0042803; protein homodimerization activity; molecular_function GO:0070840; dynein complex binding; molecular_function GO:0090529; NA GO:0007049; cell cycle; biological_process GO:0…	{XM_004957298.2; PREDICTED: Setaria italica transcription factor RF2a-like (LOC101761959), transcript variant X2, mRNA}	{PF06156:Protein of unknown function (DUF972) PF01166:TSC-22/dip/bun family PF10473:Leucine-rich repeats of kinetochore protein Cenp-F/LEK1 PF00170:bZIP transcription factor PF07989:Centrosomin N-terminal motif 1 PF07716:Basic region leucine zipper PF04977:Septum formation initiator PF06005:Protein of unknown function (DUF904) PF03131:bZIP Maf transcription factor}
transcript_HQ_N1_transcript41943/f9p0/2941	bZIP	NA	Sig	Sig	2.9275	1.59	12.2275	8.7125	{KQL31657.1; hypothetical protein SETIT_017618mg [Setaria italica]}	{sp|Q6Z312|BZP23_ORYSJ; bZIP transcription factor 23 OS=Oryza sativa subsp. japonica GN=BZIP23 PE=2 SV=1}	{sita:101778442; K14432 ABF ABA responsive element binding factor - ko04075; Environmental Information Processing; Signal transduction; Plant hormone signal transduction}	{NA}	{GO:0006355; regulation of transcription, DNA-dependent; biological_process GO:0005634; nucleus; cellular_component GO:0043565; sequence-specific DNA binding; molecular_function GO:0003677; DNA binding; molecular_function GO:0003700; sequence-specific DNA binding transcription factor activity; molecular_function}	{XR_731936.2; PREDICTED: Brachypodium distachyon ABSCISIC ACID-INSENSITIVE 5-like protein 7 (LOC100833178), transcript variant X3, misc_RNA}	{PF07716:Basic region leucine zipper PF03131:bZIP Maf transcription factor PF00170:bZIP transcription factor}
transcript_HQ_N1_transcript99849/f2p0/1075	bZIP	Sig	NA	Sig	41.3075	15.3475	46.5275	25.455	{XP_004968380.1; PREDICTED: transcription factor HY5-like [Setaria italica]}	{sp|Q9SM50|HY5_SOLLC; Transcription factor HY5 OS=Solanum lycopersicum GN=HY5 PE=2 SV=1}	{osa:4327123; - - - - -}	{At5g11260; KOG1414 Transcriptional activator FOSB/c-Fos and related bZIP transcription factors K Transcription ;}	{GO:0005763; mitochondrial small ribosomal subunit; cellular_component GO:0043565; sequence-specific DNA binding; molecular_function GO:0005634; nucleus; cellular_component GO:0006355; regulation of transcription, DNA-dependent; biological_process GO:0003700; sequence-specific DNA binding transcription factor activity; molecular_function GO:0031514; motile cilium; cellular_component GO:0016021; i…	{FP099398.1; Phyllostachys edulis cDNA clone: bphylf024b23, full insert sequence}	{PF13851:Growth-arrest specific micro-tubule binding PF09726:Transmembrane protein PF00170:bZIP transcription factor PF03131:bZIP Maf transcription factor PF14943:Mitochondrial ribosome subunit S26 PF07716:Basic region leucine zipper PF01166:TSC-22/dip/bun family}
transcript_HQ_N1_transcript76630/f2p0/2185	WRKY	NA	NA	Sig	8.52	6.3325	11.36	24.59	{XP_003576063.1; PREDICTED: probable WRKY transcription factor 3 [Brachypodium distachyon]}	{sp|Q9ZQ70|WRKY3_ARATH; Probable WRKY transcription factor 3 OS=Arabidopsis thaliana GN=WRKY3 PE=2 SV=1}	{sbi:SORBI_08g016240; - - - - -}	{NA}	{GO:0003700; sequence-specific DNA binding transcription factor activity; molecular_function GO:0043565; sequence-specific DNA binding; molecular_function GO:0006355; regulation of transcription, DNA-dependent; biological_process}	{XM_003576015.3; PREDICTED: Brachypodium distachyon probable WRKY transcription factor 3 (LOC100827705), mRNA}	{PF03106:WRKY DNA -binding domain}
transcript_HQ_N1_transcript17633/f2p0/3661	WRKY	Sig	NA	Sig	7.5875	13.2325	6.88	2.755	{XP_010238285.1; PREDICTED: probable WRKY transcription factor 2 [Brachypodium distachyon]}	{sp|Q9FG77|WRKY2_ARATH; Probable WRKY transcription factor 2 OS=Arabidopsis thaliana GN=WRKY2 PE=1 SV=1}	{ats:F775_09872; K18835 WRKY2 WRKY transcription factor 2 - ko04626; Organismal Systems; Environmental adaptation; Plant-pathogen interaction}	{NA}	{GO:0006355; regulation of transcription, DNA-dependent; biological_process GO:0043565; sequence-specific DNA binding; molecular_function GO:0003700; sequence-specific DNA binding transcription factor activity; molecular_function}	{XM_010239983.2; PREDICTED: Brachypodium distachyon probable WRKY transcription factor 2 (LOC100844123), mRNA}	{PF03106:WRKY DNA -binding domain}
transcript_HQ_N1_transcript50319/f2p0/2763	WRKY	Sig	NA	Sig	12.02	21.1975	7.4375	4.6025	{XP_010238285.1; PREDICTED: probable WRKY transcription factor 2 [Brachypodium distachyon]}	{sp|Q9FG77|WRKY2_ARATH; Probable WRKY transcription factor 2 OS=Arabidopsis thaliana GN=WRKY2 PE=1 SV=1}	{ats:F775_09872; K18835 WRKY2 WRKY transcription factor 2 - ko04626; Organismal Systems; Environmental adaptation; Plant-pathogen interaction}	{NA}	{GO:0003700; sequence-specific DNA binding transcription factor activity; molecular_function GO:0006355; regulation of transcription, DNA-dependent; biological_process GO:0043565; sequence-specific DNA binding; molecular_function}	{XM_010239983.2; PREDICTED: Brachypodium distachyon probable WRKY transcription factor 2 (LOC100844123), mRNA}	{PF03106:WRKY DNA -binding domain}
transcript_HQ_N1_transcript98260/f2p0/1276	WRKY	NA	NA	Sig	52.0325	64.355	90.955	114.733	{OEL35584.1; putative WRKY transcription factor 50 [Dichanthelium oligosanthes]}	{sp|Q8VWQ5|WRK50_ARATH; Probable WRKY transcription factor 50 OS=Arabidopsis thaliana GN=WRKY50 PE=2 SV=1}	{sita:101769849; - - - - -}	{NA}	{GO:0003700; sequence-specific DNA binding transcription factor activity; molecular_function GO:0006355; regulation of transcription, DNA-dependent; biological_process GO:0043565; sequence-specific DNA binding; molecular_function}	{FP099367.1; Phyllostachys edulis cDNA clone: bphylf033k16, full insert sequence}	{PF03106:WRKY DNA -binding domain}
transcript_HQ_N1_transcript34998/f2p0/3136	WRKY	Sig	Sig	Sig	21.35	10.2025	8.0375	9.3925	{ANJ45138.1; WRKY transcription factor, partial [Triticum aestivum]}	{sp|Q9C983|WRK57_ARATH; Probable WRKY transcription factor 57 OS=Arabidopsis thaliana GN=WRKY57 PE=2 SV=1}	{obr:102719478; - - - - -}	{NA}	{GO:0006355; regulation of transcription, DNA-dependent; biological_process GO:0043565; sequence-specific DNA binding; molecular_function GO:0003700; sequence-specific DNA binding transcription factor activity; molecular_function}	{FP097266.1; Phyllostachys edulis cDNA clone: bphyem125j22, full insert sequence}	{PF03106:WRKY DNA -binding domain}
transcript_HQ_N1_transcript66219/f2p0/2410	WRKY	NA	NA	Sig	15.3175	14.975	15.53	5.945	{XP_015632919.1; PREDICTED: protein WRKY1 [Oryza sativa Japonica Group]}	{sp|Q32SG4|WRKY1_MAIZE; Protein WRKY1 OS=Zea mays PE=1 SV=1}	{obr:102712343; - - - - -}	{NA}	{GO:0043565; sequence-specific DNA binding; molecular_function GO:0005634; nucleus; cellular_component GO:0006355; regulation of transcription, DNA-dependent; biological_process GO:0006397; mRNA processing; biological_process GO:0046660; female sex differentiation; biological_process GO:0003700; sequence-specific DNA binding transcription factor activity; molecular_function}	{XM_006650501.2; PREDICTED: Oryza brachyantha protein WRKY1-like (LOC102712343), transcript variant X2, mRNA}	{PF06495:Fruit fly transformer protein PF03106:WRKY DNA -binding domain}
transcript_HQ_N1_transcript24221/f2p0/3406	WRKY	Sig	Sig	Sig	1.6875	7.1275	9.565	6.885	{XP_015693090.1; PREDICTED: putative disease resistance RPP13-like protein 2 isoform X1 [Oryza brachyantha]}	{sp|Q9STE7|R13L3_ARATH; Putative disease resistance RPP13-like protein 3 OS=Arabidopsis thaliana GN=RPP13L3 PE=3 SV=1}	{sita:101781947; - - - - -}	{At3g46710; KOG4658 Apoptotic ATPase T Signal transduction mechanisms ;}	{GO:0043531; ADP binding; molecular_function GO:0005515; protein binding; molecular_function}	{XM_014903129.1; PREDICTED: Brachypodium distachyon disease resistance protein RPM1-like (LOC100842472), transcript variant X2, mRNA}	{PF00931:NB-ARC domain PF13855:Leucine rich repeat}
transcript_HQ_N1_transcript12931/f7p0/3860	WRKY	Sig	Sig	Sig	1.4	19.8475	11.575	4.91	{XP_004967624.1; PREDICTED: probable WRKY transcription factor 31 [Setaria italica]}	{sp|Q93WT0|WRK31_ARATH; Probable WRKY transcription factor 31 OS=Arabidopsis thaliana GN=WRKY31 PE=2 SV=1}	{osa:9272222; - - - - -}	{NA}	{GO:0006355; regulation of transcription, DNA-dependent; biological_process GO:0043565; sequence-specific DNA binding; molecular_function GO:0003700; sequence-specific DNA binding transcription factor activity; molecular_function}	{KU721910.1; Phyllostachys edulis WRKY9 protein (WRKY9) mRNA, complete cds}	{PF03106:WRKY DNA -binding domain}
transcript_HQ_N1_transcript99477/f5p0/1122	WRKY	Sig	Sig	Sig	175.333	80.7975	54.875	101.49	{ACR37764.1; unknown [Zea mays]}	{sp|Q9SV15|WRK11_ARATH; Probable WRKY transcription factor 11 OS=Arabidopsis thaliana GN=WRKY11 PE=2 SV=2}	{ats:F775_43334; - - - - -}	{NA}	{GO:0042600; chorion; cellular_component GO:0007304; chorion-containing eggshell formation; biological_process GO:0005576; NA GO:0043565; sequence-specific DNA binding; molecular_function GO:0006355; regulation of transcription, DNA-dependent; biological_process GO:0005213; structural constituent of chorion; molecular_function GO:0003700; sequence-specific DNA binding transcription factor activit…	{KM201386.1; Stipa purpurea putative WRKY transcription factor 11 mRNA, partial cds}	{PF04625:DEC-1 protein, N-terminal region PF03106:WRKY DNA -binding domain}
transcript_HQ_N1_transcript18614/f3p0/3620	WRKY	NA	Sig	Sig	5.25	8.3275	2.045	1.3775	{CAJ26376.1; putative WRKY DNA-binding protein [Brachypodium sylvaticum]}	{sp|Q9FG77|WRKY2_ARATH; Probable WRKY transcription factor 2 OS=Arabidopsis thaliana GN=WRKY2 PE=1 SV=1}	{ats:F775_09872; K18835 WRKY2 WRKY transcription factor 2 - ko04626; Organismal Systems; Environmental adaptation; Plant-pathogen interaction}	{NA}	{GO:0003700; sequence-specific DNA binding transcription factor activity; molecular_function GO:0043565; sequence-specific DNA binding; molecular_function GO:0006355; regulation of transcription, DNA-dependent; biological_process}	{XM_010239983.2; PREDICTED: Brachypodium distachyon probable WRKY transcription factor 2 (LOC100844123), mRNA}	{PF03106:WRKY DNA -binding domain}
transcript_HQ_N1_transcript99673/f3p0/1094	WRKY	NA	NA	Sig	237.053	249	335.442	460.925	{KQK98793.1; hypothetical protein SETIT_010545mg [Setaria italica]}	{sp|Q9SV15|WRK11_ARATH; Probable WRKY transcription factor 11 OS=Arabidopsis thaliana GN=WRKY11 PE=2 SV=2}	{obr:102713896; - - - - -}	{NA}	{GO:0003700; sequence-specific DNA binding transcription factor activity; molecular_function GO:0006355; regulation of transcription, DNA-dependent; biological_process GO:0043565; sequence-specific DNA binding; molecular_function}	{FP098651.1; Phyllostachys edulis cDNA clone: bphylf056i18, full insert sequence}	{PF03106:WRKY DNA -binding domain}
transcript_HQ_N1_transcript81003/f3p0/2056	WRKY	Sig	Sig	Sig	4.0825	30.7275	31.095	11.2	{XP_004967624.1; PREDICTED: probable WRKY transcription factor 31 [Setaria italica]}	{sp|Q9ZSI7|WRK47_ARATH; Probable WRKY transcription factor 47 OS=Arabidopsis thaliana GN=WRKY47 PE=2 SV=2}	{osa:9272222; - - - - -}	{NA}	{GO:0003700; sequence-specific DNA binding transcription factor activity; molecular_function GO:0006355; regulation of transcription, DNA-dependent; biological_process GO:0043565; sequence-specific DNA binding; molecular_function}	{KU721910.1; Phyllostachys edulis WRKY9 protein (WRKY9) mRNA, complete cds}	{PF03106:WRKY DNA -binding domain}
transcript_HQ_N1_transcript84368/f2p0/1960	WRKY	NA	Sig	Sig	215.153	166.155	99.1	112.275	{AOZ56938.1; transcription factor WRKY53 [Stipa purpurea]}	{sp|Q8S8P5|WRK33_ARATH; Probable WRKY transcription factor 33 OS=Arabidopsis thaliana GN=WRKY33 PE=1 SV=2}	{sita:101776857; K13424 WRKY33 WRKY transcription factor 33 - ko04016; Environmental Information Processing; Signal transduction; MAPK signaling pathway - plant | ko04626; Organismal Systems; Environmental adaptation; Plant-pathogen interaction}	{NA}	{GO:0006355; regulation of transcription, DNA-dependent; biological_process GO:0043565; sequence-specific DNA binding; molecular_function GO:0003700; sequence-specific DNA binding transcription factor activity; molecular_function}	{FP094324.1; Phyllostachys edulis cDNA clone: bphylf049a05, full insert sequence}	{PF03106:WRKY DNA -binding domain}
transcript_HQ_N1_transcript95094/f2p0/1512	WRKY	NA	NA	Sig	13.8575	11.3275	9.745	6.765	{XP_015632919.1; PREDICTED: protein WRKY1 [Oryza sativa Japonica Group]}	{sp|Q32SG4|WRKY1_MAIZE; Protein WRKY1 OS=Zea mays PE=1 SV=1}	{obr:102712343; - - - - -}	{NA}	{GO:0006397; mRNA processing; biological_process GO:0046660; female sex differentiation; biological_process GO:0006355; regulation of transcription, DNA-dependent; biological_process GO:0005634; nucleus; cellular_component GO:0043565; sequence-specific DNA binding; molecular_function GO:0003700; sequence-specific DNA binding transcription factor activity; molecular_function}	{XM_006650501.2; PREDICTED: Oryza brachyantha protein WRKY1-like (LOC102712343), transcript variant X2, mRNA}	{PF03106:WRKY DNA -binding domain PF06495:Fruit fly transformer protein}
transcript_HQ_N1_transcript86907/f2p0/1882	WRKY	NA	NA	Sig	3.23	4.5175	2.5575	7.9425	{XP_006650564.1; PREDICTED: protein WRKY1-like [Oryza brachyantha]}	{sp|Q32SG4|WRKY1_MAIZE; Protein WRKY1 OS=Zea mays PE=1 SV=1}	{obr:102712343; - - - - -}	{NA}	{GO:0003700; sequence-specific DNA binding transcription factor activity; molecular_function GO:0006355; regulation of transcription, DNA-dependent; biological_process GO:0043565; sequence-specific DNA binding; molecular_function}	{XM_015777433.1; PREDICTED: Oryza sativa Japonica Group protein WRKY1 (LOC4334062), mRNA}	{PF03106:WRKY DNA -binding domain}
transcript_HQ_N1_transcript46711/f2p0/2844	WRKY	Sig	NA	Sig	4.53	0.8225	2.085	2.19	{XP_012702098.2; PREDICTED: LOW QUALITY PROTEIN: probable WRKY transcription factor 2 [Setaria italica]}	{sp|Q9FG77|WRKY2_ARATH; Probable WRKY transcription factor 2 OS=Arabidopsis thaliana GN=WRKY2 PE=1 SV=1}	{ats:F775_09872; K18835 WRKY2 WRKY transcription factor 2 - ko04626; Organismal Systems; Environmental adaptation; Plant-pathogen interaction}	{NA}	{GO:0006355; regulation of transcription, DNA-dependent; biological_process GO:0043565; sequence-specific DNA binding; molecular_function GO:0003700; sequence-specific DNA binding transcription factor activity; molecular_function}	{XM_012846644.2; PREDICTED: Setaria italica probable WRKY transcription factor 2 (LOC101756130), mRNA}	{PF03106:WRKY DNA -binding domain}
transcript_HQ_N1_transcript81063/f2p0/2061	WRKY	NA	NA	Sig	6.3075	7.6725	3.44	3.1725	{XP_015646950.1; PREDICTED: probable WRKY transcription factor 3 isoform X1 [Oryza sativa Japonica Group]}	{sp|Q9XI90|WRKY4_ARATH; Probable WRKY transcription factor 4 OS=Arabidopsis thaliana GN=WRKY4 PE=1 SV=2}	{bdi:100822514; - - - - -}	{NA}	{GO:0003677; DNA binding; molecular_function GO:0005634; nucleus; cellular_component GO:0006355; regulation of transcription, DNA-dependent; biological_process GO:0043565; sequence-specific DNA binding; molecular_function GO:0003700; sequence-specific DNA binding transcription factor activity; molecular_function}	{XM_010237738.2; PREDICTED: Brachypodium distachyon probable WRKY transcription factor 3 (LOC100822514), transcript variant X2, mRNA}	{PF03106:WRKY DNA -binding domain PF03859:CG-1 domain}
"Sig" indicates significant difference and "NA" indicates no difference
