# Supplementary material for: Integrated Transcriptome and Metabolome Analyses Reveal Bamboo Culm Color Formation Mechanisms Involved in Anthocyanin Biosynthetic in Phyllostachys nigra
Source: Int J Mol Sci. 2024 Feb 1;25(3):1738. doi: 10.3390/ijms25031738 (PMC10855043; doi:10.3390/ijms25031738)
Supplement: Supplementary file 1 [file ijms-25-01738-s001.zip › Table S3.xlsx]

## Sheet: Sheet1
Table S3 Primer sequences used for RT-qPCR experiments.
GENE	Sequence (5'->3')	Template strand
SPL9-4	Forward primer	AGCGGCACAACAAAAGACG
	Reverse primer	CGTCACCGCTACCATCTGCT
AN11-2	Forward primer	TGGGCACTGGGAGCAAT
	Reverse primer	TGCCGTGTAAGCCAAGATG
MYB6	Forward primer	GCTGTGAAAGATGAAAGCCCTAG
	Reverse primer	CCTCCTTGTTGTGATGGCTAAT
MYB1	Forward primer	TCATCATCCGCCACCACA
	Reverse primer	GCTTGATGTGCGTGTTCCA
DFR1	Forward primer	CTACCTCTGCTTCAACAATGCC
	Reverse primer	CACCTTCAGCTCATCACTTGG
CHS1	Forward primer	GTCGCACATCCTCTTGAACTTTT
	Reverse primer	CCGGCCAACTGCGTGTA
CHI2	Forward primer	GAAGGTGACCGAGAACTGCG
	Reverse primer	CGAGTGGGTGAAGAGGATGG
4CL2	Forward primer	CTACTCGCTCAACTCGGTGCT
	Reverse primer	CGGGGCGATTGTGATGTT
ANS2	Forward primer	TTCTCCCTGTCCACAACCAG
	Reverse primer	CACATCCCGTCCTTCAATACC
TIP41(reference genes)	Forward primer	AAAATCATTGTAGGCCATTGTCG
	Reverse primer	ACTAAATTAAGCCAGCGGGAGTG
