# Supplementary material for: Integrated Transcriptome and Metabolome Analyses Reveal Bamboo Culm Color Formation Mechanisms Involved in Anthocyanin Biosynthetic in Phyllostachys nigra
Source: Int J Mol Sci. 2024 Feb 1;25(3):1738. doi: 10.3390/ijms25031738 (PMC10855043; doi:10.3390/ijms25031738)
Supplement: Supplementary file 1 [file ijms-25-01738-s001.zip › Table S4.xlsx]

## Sheet: Sheet
Table S4 Data in WGCNA analysis.
Sheet	Explanation
Sheet 1	The module of anthocyanin-related genes
Sheet 2	Identified genes and TFs (KME>0.9)
Sheet 3	the top 20 genes in turquoise and brown module

## Sheet: Sheet1
The module of anthocyanin-related genes
ID	Gene	Module	eigengene connectivity (kME)
transcript_HQ_N1_transcript79022/f2p0/2121	Pn4CL5	Brown	0.889871
transcript_HQ_N1_transcript93352/f2p0/1634	PnANR3	Brown	0.706148
transcript_HQ_N1_transcript76106/f2p0/2181	PnANS2	Brown	0.614974
transcript_HQ_N1_transcript84937/f2p0/1949	PnF3'5'H1	Brown	-0.890908
transcript_HQ_N1_transcript90187/f4p0/1758	PnUFGT2	Brown	0.895677
transcript_HQ_N1_transcript98664/f2p0/1226	PnMYB6	Brown	0.669818
transcript_HQ_N1_transcript87285/f2p0/1870	PnAN11-2	Brown	0.79447
transcript_HQ_N1_transcript79672/f3p0/2070	Pn4CL2	Turquoise	0.837053
transcript_HQ_N1_transcript84764/f7p0/1920	Pn4CL3	Turquoise	0.957093
transcript_HQ_N1_transcript86380/f4p0/1898	Pn4CL7	Turquoise	0.801644
transcript_HQ_N1_transcript39290/f2p0/3025	PnANR1	Turquoise	-0.797159
transcript_HQ_N1_transcript26751/f2p0/3360	PnANR2	Turquoise	-0.744469
transcript_HQ_N1_transcript97164/f2p0/1375	PnANS1	Turquoise	-0.694776
transcript_HQ_N1_transcript97421/f2p0/1348	PnCCR1	Turquoise	0.927895
transcript_HQ_N1_transcript96126/f2p0/1465	PnCCR2	Turquoise	0.948332
transcript_HQ_N1_transcript47405/f2p0/2829	PnCCR3	Turquoise	0.889399
transcript_HQ_N1_transcript25897/f3p0/3387	PnCCR7	Turquoise	0.804031
transcript_HQ_N1_transcript92817/f2p0/1644	PnCCR8	Turquoise	0.859198
transcript_HQ_N1_transcript98562/f9p0/1206	PnCCR9	Turquoise	-0.820819
transcript_HQ_N1_transcript98903/f3p0/1200	PnCHI2	Turquoise	0.829476
transcript_HQ_N1_transcript95263/f6p0/1487	PnCHS1	Turquoise	0.907824
transcript_HQ_N1_transcript90980/f23p0/1673	PnCHS2	Turquoise	0.742829
transcript_HQ_N1_transcript94518/f4p0/1547	PnDFR1	Turquoise	0.948472
transcript_HQ_N1_transcript81950/f2p0/2031	PnDFR2	Turquoise	0.866753
transcript_HQ_N1_transcript57500/f4p0/2597	PnF3'5'H4	Turquoise	-0.567803
transcript_HQ_N1_transcript83918/f12p0/1945	PnF3'H1	Turquoise	0.830021
transcript_HQ_N1_transcript27939/f2p0/3324	PnPAL5	Turquoise	0.907339
transcript_HQ_N1_transcript44639/f3p0/2828	PnPAL6	Turquoise	0.897797
transcript_HQ_N1_transcript59255/f57p0/2521	PnPAL7	Turquoise	0.927355
transcript_HQ_N1_transcript88734/f2p0/1819	PnPAL9	Turquoise	0.877881
transcript_HQ_N1_transcript92658/f2p0/1654	PnUFGT1	Turquoise	-0.888815
transcript_HQ_N1_transcript100569/f3p0/937	PnMYB1	Turquoise	0.966587
transcript_HQ_N1_transcript58762/f14p0/2532	PnbHLH23	Turquoise	0.852268
transcript_HQ_N1_transcript72172/f2p0/2283	PnbHLH27	Turquoise	-0.552833
transcript_HQ_N1_transcript89637/f4p0/1785	PnAN11-3	Turquoise	-0.654681
transcript_HQ_N1_transcript23379/f4p0/3459	PnSPL9-4	Turquoise	0.816323

## Sheet: Sheet2
Identified structural genes and TFs (KME>0.9)
ID	GENE Name	kME	Module	{nr}	{SwissProt}	{KEGG}	{KOG}	{GO}	{nt}	{pfam}
transcript_HQ_N1_transcript95262/f2p0/1511	AP2/ERF-ERF	0.955874	Turquoise	{OEL34802.1; Ethylene-responsive transcription factor 1 [Dichanthelium oligosanthes]}	{sp|Q6K7E6|ERF1_ORYSJ; Ethylene-responsive transcription factor 1 OS=Oryza sativa subsp. japonica GN=EREBP1 PE=1 SV=1}	{dosa:Os02t0782700-01; K09286 EREBP EREBP-like factor - -}	{NA}	{GO:0006355; regulation of transcription, DNA-dependent; biological_process GO:0003700; sequence-specific DNA binding transcription factor activity; molecular_function}	{FP099343.1; Phyllostachys edulis cDNA clone: bphyem203f10, full insert sequence}	{PF00847:AP2 domain}
transcript_HQ_N1_transcript94451/f4p0/1561	AP2/ERF-ERF	0.949514	Turquoise	{OEL34802.1; Ethylene-responsive transcription factor 1 [Dichanthelium oligosanthes]}	{sp|Q6K7E6|ERF1_ORYSJ; Ethylene-responsive transcription factor 1 OS=Oryza sativa subsp. japonica GN=EREBP1 PE=1 SV=1}	{dosa:Os02t0782700-01; K09286 EREBP EREBP-like factor - -}	{NA}	{GO:0003700; sequence-specific DNA binding transcription factor activity; molecular_function GO:0006355; regulation of transcription, DNA-dependent; biological_process}	{FP099343.1; Phyllostachys edulis cDNA clone: bphyem203f10, full insert sequence}	{PF00847:AP2 domain}
transcript_HQ_N1_transcript93540/f4p0/1565	AP2/ERF-ERF	0.944252	Turquoise	{OEL34802.1; Ethylene-responsive transcription factor 1 [Dichanthelium oligosanthes]}	{sp|Q6K7E6|ERF1_ORYSJ; Ethylene-responsive transcription factor 1 OS=Oryza sativa subsp. japonica GN=EREBP1 PE=1 SV=1}	{dosa:Os02t0782700-01; K09286 EREBP EREBP-like factor - -}	{NA}	{GO:0006355; regulation of transcription, DNA-dependent; biological_process GO:0003700; sequence-specific DNA binding transcription factor activity; molecular_function}	{FP099343.1; Phyllostachys edulis cDNA clone: bphyem203f10, full insert sequence}	{PF00847:AP2 domain}
transcript_HQ_N1_transcript94876/f2p0/1537	AP2/ERF-ERF	0.914279	Turquoise	{KQK92272.1; hypothetical protein SETIT_036118mg [Setaria italica]}	{sp|P42736|RAP23_ARATH; Ethylene-responsive transcription factor RAP2-3 OS=Arabidopsis thaliana GN=RAP2-3 PE=1 SV=2}	{dosa:Os03t0183300-01; - - - - -}	{NA}	{GO:0006355; regulation of transcription, DNA-dependent; biological_process GO:0003700; sequence-specific DNA binding transcription factor activity; molecular_function}	{FP091898.1; Phyllostachys edulis cDNA clone: bphyem115l08, full insert sequence}	{PF00847:AP2 domain}
transcript_HQ_N1_transcript100291/f3p0/1008	AP2/ERF-ERF	-0.924564	Turquoise	{XP_004961628.1; PREDICTED: ethylene-responsive transcription factor 8-like [Setaria italica]}	{sp|Q40477|ERF4_TOBAC; Ethylene-responsive transcription factor 4 OS=Nicotiana tabacum GN=ERF4 PE=1 SV=1}	{sita:101763218; K09286 EREBP EREBP-like factor - -}	{NA}	{GO:0003700; sequence-specific DNA binding transcription factor activity; molecular_function GO:0006355; regulation of transcription, DNA-dependent; biological_process}	{FP092267.1; Phyllostachys edulis cDNA clone: bphylf055d07, full insert sequence}	{PF00847:AP2 domain}
transcript_HQ_N1_transcript99694/f2p0/1097	AP2/ERF-ERF	-0.936981	Turquoise	{XP_004961628.1; PREDICTED: ethylene-responsive transcription factor 8-like [Setaria italica]}	{sp|Q40477|ERF4_TOBAC; Ethylene-responsive transcription factor 4 OS=Nicotiana tabacum GN=ERF4 PE=1 SV=1}	{sita:101763218; K09286 EREBP EREBP-like factor - -}	{NA}	{GO:0006355; regulation of transcription, DNA-dependent; biological_process GO:0003700; sequence-specific DNA binding transcription factor activity; molecular_function}	{FP092267.1; Phyllostachys edulis cDNA clone: bphylf055d07, full insert sequence}	{PF00847:AP2 domain}
transcript_HQ_N1_transcript30839/f4p0/3228	B3-ARF	0.944682	Turquoise	{XP_015697998.1; PREDICTED: auxin response factor 23 [Oryza brachyantha]}	{sp|A2ZET6|ARFW_ORYSI; Auxin response factor 23 OS=Oryza sativa subsp. indica GN=ARF23 PE=2 SV=1}	{sbi:SORBI_08g014320; - - - - -}	{NA}	{GO:0009725; response to hormone stimulus; biological_process GO:0003677; DNA binding; molecular_function GO:0006355; regulation of transcription, DNA-dependent; biological_process GO:0005634; nucleus; cellular_component}	{XM_010239389.2; PREDICTED: Brachypodium distachyon auxin response factor 23-like (LOC100823699), transcript variant X2, mRNA}	{PF06507:Auxin response factor PF02362:B3 DNA binding domain}
transcript_HQ_N1_transcript38824/f13p0/3031	B3-ARF	0.943141	Turquoise	{XP_004960120.1; PREDICTED: auxin response factor 12 [Setaria italica]}	{sp|Q258Y5|ARFL_ORYSI; Auxin response factor 12 OS=Oryza sativa subsp. indica GN=ARF12 PE=3 SV=1}	{sita:101786544; - - - - -}	{NA}	{GO:0005672; transcription factor TFIIA complex; cellular_component GO:0003677; DNA binding; molecular_function GO:0097367; NA GO:0009725; response to hormone stimulus; biological_process GO:1901135; NA GO:0005634; nucleus; cellular_component GO:0006355; regulation of transcription, DNA-dependent; biological_process GO:0006367; transcription initiation from RNA polymerase II promoter; biological_…	{XM_015781388.1; PREDICTED: Oryza sativa Japonica Group auxin response factor 12 (LOC4337363), transcript variant X3, mRNA}	{PF03153:Transcription factor IIA, alpha/beta subunit PF13580:SIS domain PF02362:B3 DNA binding domain PF06507:Auxin response factor}
transcript_HQ_N1_transcript14056/f8p0/3808	B3-ARF	0.932496	Turquoise	{XP_015643843.1; PREDICTED: auxin response factor 17 [Oryza sativa Japonica Group]}	{sp|Q653U3|ARFQ_ORYSJ; Auxin response factor 17 OS=Oryza sativa subsp. japonica GN=ARF17 PE=2 SV=1}	{bdi:100837546; - - - - -}	{NA}	{GO:0005634; nucleus; cellular_component GO:0006355; regulation of transcription, DNA-dependent; biological_process GO:0003677; DNA binding; molecular_function GO:0097367; NA GO:1901135; NA GO:0009725; response to hormone stimulus; biological_process}	{XM_015788357.1; PREDICTED: Oryza sativa Japonica Group auxin response factor 17 (LOC4341841), mRNA}	{PF13580:SIS domain PF02362:B3 DNA binding domain PF06507:Auxin response factor}
transcript_HQ_N1_transcript36327/f7p0/3102	B3-ARF	0.915437	Turquoise	{XP_004960120.1; PREDICTED: auxin response factor 12 [Setaria italica]}	{sp|Q258Y5|ARFL_ORYSI; Auxin response factor 12 OS=Oryza sativa subsp. indica GN=ARF12 PE=3 SV=1}	{sita:101786544; - - - - -}	{NA}	{GO:0006355; regulation of transcription, DNA-dependent; biological_process GO:0005634; nucleus; cellular_component GO:0006367; transcription initiation from RNA polymerase II promoter; biological_process GO:0005672; transcription factor TFIIA complex; cellular_component GO:0003677; DNA binding; molecular_function GO:0097367; NA GO:1901135; NA GO:0009725; response to hormone stimulus; biological_…	{XM_015781388.1; PREDICTED: Oryza sativa Japonica Group auxin response factor 12 (LOC4337363), transcript variant X3, mRNA}	{PF06507:Auxin response factor PF13580:SIS domain PF02362:B3 DNA binding domain PF03153:Transcription factor IIA, alpha/beta subunit}
transcript_HQ_N1_transcript68368/f2p0/2361	bHLH	0.976881	Turquoise	{XP_004973933.1; PREDICTED: transcription factor bHLH78-like [Setaria italica]}	{sp|Q9FJL4|BH078_ARATH; Transcription factor bHLH78 OS=Arabidopsis thaliana GN=BHLH78 PE=1 SV=1}	{sbi:SORBI_07g026610; - - - - -}	{NA}	{GO:0046983; protein dimerization activity; molecular_function}	{XM_015840186.1; PREDICTED: Oryza brachyantha transcription factor bHLH78-like (LOC102704274), partial mRNA}	{PF00010:Helix-loop-helix DNA-binding domain}
transcript_HQ_N1_transcript88394/f5p0/1827	bHLH	0.974911	Turquoise	{EAY75534.1; hypothetical protein OsI_03439 [Oryza sativa Indica Group]}	{sp|O23487|BH003_ARATH; Transcription factor bHLH3 OS=Arabidopsis thaliana GN=BHLH3 PE=2 SV=1}	{osa:4327669; - - - - -}	{NA}	{GO:0046983; protein dimerization activity; molecular_function}	{FP095230.1; Phyllostachys edulis cDNA clone: bphylf052e07, full insert sequence}	{PF00010:Helix-loop-helix DNA-binding domain}
transcript_HQ_N1_transcript81169/f2p0/2051	bHLH	0.954653	Turquoise	{XP_004973933.1; PREDICTED: transcription factor bHLH78-like [Setaria italica]}	{sp|Q9SRT2|BH062_ARATH; Transcription factor bHLH62 OS=Arabidopsis thaliana GN=BHLH62 PE=2 SV=1}	{sbi:SORBI_07g026610; - - - - -}	{NA}	{GO:0046983; protein dimerization activity; molecular_function}	{XM_015840186.1; PREDICTED: Oryza brachyantha transcription factor bHLH78-like (LOC102704274), partial mRNA}	{PF00010:Helix-loop-helix DNA-binding domain}
transcript_HQ_N1_transcript84301/f3p0/1961	bHLH	0.901595	Turquoise	{XP_004973933.1; PREDICTED: transcription factor bHLH78-like [Setaria italica]}	{sp|Q9SRT2|BH062_ARATH; Transcription factor bHLH62 OS=Arabidopsis thaliana GN=BHLH62 PE=2 SV=1}	{sbi:SORBI_07g026610; - - - - -}	{NA}	{GO:0046983; protein dimerization activity; molecular_function}	{XM_015840186.1; PREDICTED: Oryza brachyantha transcription factor bHLH78-like (LOC102704274), partial mRNA}	{PF00010:Helix-loop-helix DNA-binding domain}
transcript_HQ_N1_transcript97717/f2p0/1321	bZIP	0.962905	Turquoise	{KXG29589.1; hypothetical protein SORBI_004G059900 [Sorghum bicolor]}	{sp|Q9FUD3|BZIP9_ARATH; Basic leucine zipper 9 OS=Arabidopsis thaliana GN=BZIP9 PE=1 SV=1}	{sita:101778683; - - - - -}	{NA}	{GO:0043565; sequence-specific DNA binding; molecular_function GO:0005634; nucleus; cellular_component GO:0006355; regulation of transcription, DNA-dependent; biological_process GO:0070206; protein trimerization; biological_process GO:0003677; DNA binding; molecular_function GO:0003700; sequence-specific DNA binding transcription factor activity; molecular_function}	{FP091685.1; Phyllostachys edulis cDNA clone: bphyem117d19, full insert sequence}	{PF07716:Basic region leucine zipper PF02183:Homeobox associated leucine zipper PF00170:bZIP transcription factor PF16331:TolA binding protein trimerisation PF03131:bZIP Maf transcription factor}
transcript_HQ_N1_transcript73990/f2p0/2232	bZIP	0.928513	Turquoise	{XP_015631619.1; PREDICTED: light-inducible protein CPRF2 [Oryza sativa Japonica Group]}	{sp|Q99090|CPRF2_PETCR; Light-inducible protein CPRF2 OS=Petroselinum crispum GN=CPRF2 PE=2 SV=2}	{sbi:SORBI_01g005170; - - - - -}	{NA}	{NA}	{XM_004981372.3; PREDICTED: Setaria italica light-inducible protein CPRF2-like (LOC101767969), mRNA}	{NA}
transcript_HQ_N1_transcript521/f2p0/6053	C3H	0.97884	Turquoise	{XP_006650969.2; PREDICTED: uncharacterized protein LOC102711416 [Oryza brachyantha]}	{sp|Q9SIV5|C3H19_ARATH; Zinc finger CCCH domain-containing protein 19 OS=Arabidopsis thaliana GN=NERD PE=1 SV=3}	{obr:102711416; - - - - -}	{At3g51120_2; KOG1946 RNA polymerase I transcription factor UAF K Transcription ;}	{GO:0046872; metal ion binding; molecular_function GO:0005515; protein binding; molecular_function}	{XM_015775014.1; PREDICTED: Oryza sativa Japonica Group zinc finger CCCH domain-containing protein 44 (LOC4331372), transcript variant X2, mRNA}	{PF02213:GYF domain PF00642:Zinc finger C-x8-C-x5-C-x3-H type (and similar)}
transcript_HQ_N1_transcript73920/f2p0/2233	C3H	0.932688	Turquoise	{XP_015692220.1; PREDICTED: zinc finger CCCH domain-containing protein 30 isoform X1 [Oryza brachyantha]}	{sp|Q7XM16|C3H30_ORYSJ; Zinc finger CCCH domain-containing protein 30 OS=Oryza sativa subsp. japonica GN=Os04g0663200 PE=2 SV=3}	{sita:101778751; - - - - -}	{NA}	{GO:0046872; metal ion binding; molecular_function}	{AK369854.1; Hordeum vulgare subsp. vulgare mRNA for predicted protein, complete cds, clone: NIASHv2099N08}	{PF00642:Zinc finger C-x8-C-x5-C-x3-H type (and similar)}
transcript_HQ_N1_transcript68624/f2p0/2355	C3H	0.920288	Turquoise	{XP_015639743.1; PREDICTED: zinc finger CCCH domain-containing protein 33 [Oryza sativa Japonica Group]}	{sp|Q688R3|C3H33_ORYSJ; Zinc finger CCCH domain-containing protein 33 OS=Oryza sativa subsp. japonica GN=Os05g0128200 PE=2 SV=1}	{sita:101785209; - - - - -}	{At5g58620; KOG1595 CCCH-type Zn-finger protein R General function prediction only ;}	{GO:0046872; metal ion binding; molecular_function GO:0005515; protein binding; molecular_function}	{FP096979.1; Phyllostachys edulis cDNA clone: bphyem206f17, full insert sequence}	{PF00642:Zinc finger C-x8-C-x5-C-x3-H type (and similar) PF00023:Ankyrin repeat}
transcript_HQ_N1_transcript47566/f40p0/2684	CPP	0.932326	Turquoise	{EEC81601.1; hypothetical protein OsI_25091 [Oryza sativa Indica Group]}	{sp|F4JIF5|TCX2_ARATH; Protein tesmin/TSO1-like CXC 2 OS=Arabidopsis thaliana GN=TCX2 PE=1 SV=1}	{sita:101783024; - - - - -}	{At3g22780; KOG1171 Metallothionein-like protein P Inorganic ion transport and metabolism ;}	{NA}	{XM_015791204.1; PREDICTED: Oryza sativa Japonica Group protein tesmin/TSO1-like CXC 2 (LOC4342538), mRNA}	{NA}
transcript_HQ_N1_transcript51908/f2p0/2727	CPP	0.917206	Turquoise	{EEE66666.1; hypothetical protein OsJ_23296 [Oryza sativa Japonica Group]}	{sp|F4JIF5|TCX2_ARATH; Protein tesmin/TSO1-like CXC 2 OS=Arabidopsis thaliana GN=TCX2 PE=1 SV=1}	{bdi:100836677; - - - - -}	{At4g14770; KOG1171 Metallothionein-like protein P Inorganic ion transport and metabolism ;}	{NA}	{XM_015791204.1; PREDICTED: Oryza sativa Japonica Group protein tesmin/TSO1-like CXC 2 (LOC4342538), mRNA}	{NA}
transcript_HQ_N1_transcript49508/f9p0/2731	CPP	0.901442	Turquoise	{XP_015646690.1; PREDICTED: protein tesmin/TSO1-like CXC 2 [Oryza sativa Japonica Group]}	{sp|F4JIF5|TCX2_ARATH; Protein tesmin/TSO1-like CXC 2 OS=Arabidopsis thaliana GN=TCX2 PE=1 SV=1}	{sita:101783024; - - - - -}	{At4g14770; KOG1171 Metallothionein-like protein P Inorganic ion transport and metabolism ;}	{NA}	{XM_015791204.1; PREDICTED: Oryza sativa Japonica Group protein tesmin/TSO1-like CXC 2 (LOC4342538), mRNA}	{NA}
transcript_HQ_N1_transcript55786/f2p0/2641	EIL	0.914043	Turquoise	{XP_006660770.1; PREDICTED: ETHYLENE INSENSITIVE 3-like 3 protein [Oryza brachyantha]}	{sp|O23116|EIL3_ARATH; ETHYLENE INSENSITIVE 3-like 3 protein OS=Arabidopsis thaliana GN=EIL3 PE=1 SV=1}	{sbi:SORBI_02g028390; K14514 EIN3 ethylene-insensitive protein 3 - ko04016; Environmental Information Processing; Signal transduction; MAPK signaling pathway - plant | ko04075; Environmental Information Processing; Signal transduction; Plant hormone signal transduction}	{NA}	{NA}	{AP014965.1; Oryza sativa Japonica Group DNA, chromosome 9, cultivar: Nipponbare, complete sequence}	{NA}
transcript_HQ_N1_transcript64861/f2p0/2441	GRAS	0.978957	Turquoise	{ABD84026.1; putative chitin-inducible gibberellin-responsive protein [Bambusa ventricosa]}	{sp|Q8GVE1|CIGR2_ORYSJ; Chitin-inducible gibberellin-responsive protein 2 OS=Oryza sativa subsp. japonica GN=CIGR2 PE=2 SV=1}	{bdi:100837965; - - - - -}	{NA}	{NA}	{FP099243.1; Phyllostachys edulis cDNA clone: bphylf036n16, full insert sequence}	{NA}
transcript_HQ_N1_transcript66573/f2p0/2405	HB-BELL	0.922358	Turquoise	{XP_015688150.1; PREDICTED: BEL1-like homeodomain protein 9, partial [Oryza brachyantha]}	{sp|Q9LZM8|BLH9_ARATH; BEL1-like homeodomain protein 9 OS=Arabidopsis thaliana GN=BLH9 PE=1 SV=1}	{obr:102715365; - - - - -}	{At5g02030; KOG0773 Transcription factor MEIS1 and related HOX domain proteins K Transcription ;}	{GO:0006355; regulation of transcription, DNA-dependent; biological_process GO:0003677; DNA binding; molecular_function}	{XM_015832664.1; PREDICTED: Oryza brachyantha BEL1-like homeodomain protein 9 (LOC102715365), partial mRNA}	{PF05920:Homeobox KN domain PF00046:Homeobox domain}
transcript_HQ_N1_transcript17291/f7p0/3678	HB-HD-ZIP	0.958147	Turquoise	{XP_015650023.1; PREDICTED: homeobox-leucine zipper protein ROC1 isoform X2 [Oryza sativa Japonica Group]}	{sp|Q6ZAR0|ROC1_ORYSJ; Homeobox-leucine zipper protein ROC1 OS=Oryza sativa subsp. japonica GN=ROC1 PE=2 SV=1}	{sbi:SORBI_06g029270; K09338 HD-ZIP homeobox-leucine zipper protein - -}	{NA}	{GO:0006313; transposition, DNA-mediated; biological_process GO:0043093; cytokinesis by binary fission; biological_process GO:0006914; autophagy; biological_process GO:0008289; lipid binding; molecular_function GO:0006355; regulation of transcription, DNA-dependent; biological_process GO:0007049; cell cycle; biological_process GO:0090529; NA GO:0005737; cytoplasm; cellular_component GO:0004803; t…	{XM_015794537.1; PREDICTED: Oryza sativa Japonica Group homeobox-leucine zipper protein ROC1 (LOC4344832), transcript variant X2, mRNA}	{PF06156:Protein of unknown function (DUF972) PF01852:START domain PF01527:Transposase PF06005:Protein of unknown function (DUF904) PF00046:Homeobox domain PF04977:Septum formation initiator PF08961:Nuclear receptor-binding factor 2, autophagy regulator PF05920:Homeobox KN domain}
transcript_HQ_N1_transcript100569/f3p0/937	MYB	0.966587	Turquoise	{XP_003568394.1; PREDICTED: myb-related protein Zm38-like [Brachypodium distachyon]}	{sp|P81393|MYB08_ANTMA; Myb-related protein 308 OS=Antirrhinum majus GN=MYB308 PE=2 SV=1}	{bdi:100842957; K09422 MYBP myb proto-oncogene protein, plant - -}	{At4g38620; KOG0048 Transcription factor, Myb superfamily K Transcription ;}	{GO:0016818; hydrolase activity, acting on acid anhydrides, in phosphorus-containing anhydrides; molecular_function GO:0003676; nucleic acid binding; molecular_function GO:0005524; ATP binding; molecular_function GO:0006338; chromatin remodeling; biological_process GO:0005634; nucleus; cellular_component}	{AK368728.1; Hordeum vulgare subsp. vulgare mRNA for predicted protein, complete cds, clone: NIASHv2078M17}	{PF09111:SLIDE}
transcript_HQ_N1_transcript5781/f3p0/4407	NAC	0.959915	Turquoise	{KQL07990.1; hypothetical protein SETIT_003911mg [Setaria italica]}	{sp|Q8GX47|CAP3_ARATH; Putative clathrin assembly protein At4g02650 OS=Arabidopsis thaliana GN=At4g02650 PE=2 SV=2}	{osa:4324847; - - - - -}	{At1g03050; KOG0251 Clathrin assembly protein AP180 and related proteins, contain ENTH domain TU Signal transduction mechanisms ; Intracellular trafficking, secretion, and vesicular transport ;}	{GO:0003677; DNA binding; molecular_function GO:0006355; regulation of transcription, DNA-dependent; biological_process}	{XM_015790876.1; PREDICTED: Oryza sativa Japonica Group putative clathrin assembly protein At1g03050 (LOC4324847), mRNA}	{PF02365:No apical meristem (NAM) protein}
transcript_HQ_N1_transcript97251/f3p0/1367	NAC	0.937268	Turquoise	{EMT32999.1; NAC domain-containing protein 18 [Aegilops tauschii]}	{sp|Q9FY93|NAC83_ARATH; NAC domain-containing protein 83 OS=Arabidopsis thaliana GN=NAC083 PE=1 SV=1}	{ats:F775_24577; - - - - -}	{NA}	{GO:0003677; DNA binding; molecular_function GO:0006355; regulation of transcription, DNA-dependent; biological_process}	{FP099990.1; Phyllostachys edulis cDNA clone: bphylf031e02, full insert sequence}	{PF02365:No apical meristem (NAM) protein}
transcript_HQ_N1_transcript28415/f7p0/3232	RWP-RK	0.916751	Turquoise	{XP_003565547.1; PREDICTED: protein NLP3 [Brachypodium distachyon]}	{sp|Q5NB82|NLP3_ORYSJ; Protein NLP3 OS=Oryza sativa subsp. japonica GN=NLP3 PE=3 SV=1}	{obr:102709117; - - - - -}	{NA}	{GO:0005515; protein binding; molecular_function}	{XM_003565499.3; PREDICTED: Brachypodium distachyon protein NLP3 (LOC100844863), mRNA}	{PF00564:PB1 domain}
transcript_HQ_N1_transcript7414/f6p0/4194	RWP-RK	0.914917	Turquoise	{XP_010240492.1; PREDICTED: protein NLP2-like [Brachypodium distachyon]}	{sp|Q0JC27|NLP2_ORYSJ; Protein NLP2 OS=Oryza sativa subsp. japonica GN=NLP2 PE=2 SV=2}	{zma:103646273; - - - - -}	{NA}	{GO:0005515; protein binding; molecular_function}	{AK103154.1; Oryza sativa Japonica Group cDNA clone:J033120P08, full insert sequence}	{PF00564:PB1 domain}
transcript_HQ_N1_transcript76714/f2p0/2178	SBP	0.968342	Turquoise	{OEL12555.1; Squamosa promoter-binding-like protein 18 [Dichanthelium oligosanthes]}	{sp|Q0J0K1|SPL18_ORYSJ; Squamosa promoter-binding-like protein 18 OS=Oryza sativa subsp. japonica GN=SPL18 PE=2 SV=1}	{sita:101770361; - - - - -}	{NA}	{GO:0005634; nucleus; cellular_component GO:0003677; DNA binding; molecular_function}	{XM_003578342.3; PREDICTED: Brachypodium distachyon squamosa promoter-binding-like protein 18 (LOC100842906), mRNA}	{PF03110:SBP domain}
transcript_HQ_N1_transcript51406/f2p0/2738	SBP	0.931695	Turquoise	{OEL12555.1; Squamosa promoter-binding-like protein 18 [Dichanthelium oligosanthes]}	{sp|Q0J0K1|SPL18_ORYSJ; Squamosa promoter-binding-like protein 18 OS=Oryza sativa subsp. japonica GN=SPL18 PE=2 SV=1}	{sita:101770361; - - - - -}	{NA}	{GO:0003677; DNA binding; molecular_function GO:0005634; nucleus; cellular_component}	{XM_004957229.3; PREDICTED: Setaria italica squamosa promoter-binding-like protein 18 (LOC101770361), transcript variant X1, mRNA}	{PF03110:SBP domain}
transcript_HQ_N1_transcript79111/f2p0/2106	SBP	0.908859	Turquoise	{OEL12555.1; Squamosa promoter-binding-like protein 18 [Dichanthelium oligosanthes]}	{sp|Q0J0K1|SPL18_ORYSJ; Squamosa promoter-binding-like protein 18 OS=Oryza sativa subsp. japonica GN=SPL18 PE=2 SV=1}	{sita:101770361; - - - - -}	{NA}	{GO:0003677; DNA binding; molecular_function GO:0005634; nucleus; cellular_component}	{XM_003578342.3; PREDICTED: Brachypodium distachyon squamosa promoter-binding-like protein 18 (LOC100842906), mRNA}	{PF03110:SBP domain}
transcript_HQ_N1_transcript14932/f3p0/3753	Trihelix	0.981084	Turquoise	{XP_012698336.1; PREDICTED: LOW QUALITY PROTEIN: trihelix transcription factor GTL1 [Setaria italica]}	{sp|Q39117|TGT2_ARATH; Trihelix transcription factor GT-2 OS=Arabidopsis thaliana GN=GT-2 PE=2 SV=1}	{sbi:SORBI_01g017120; - - - - -}	{At1g76880; KOG4282 Transcription factor GT-2 and related proteins, contains trihelix DNA-binding/SANT domain K Transcription ;}	{NA}	{XM_012842882.1; PREDICTED: Setaria italica trihelix transcription factor GTL1 (LOC101762434), mRNA}	{NA}
transcript_HQ_N1_transcript14029/f39p0/3627	Trihelix	0.980927	Turquoise	{OEL37130.1; Trihelix transcription factor GT-2 [Dichanthelium oligosanthes]}	{sp|Q39117|TGT2_ARATH; Trihelix transcription factor GT-2 OS=Arabidopsis thaliana GN=GT-2 PE=2 SV=1}	{sbi:SORBI_01g017120; - - - - -}	{At1g76880; KOG4282 Transcription factor GT-2 and related proteins, contains trihelix DNA-binding/SANT domain K Transcription ;}	{NA}	{AK333756.1; Triticum aestivum cDNA, clone: WT008_A14, cultivar: Chinese Spring}	{NA}
transcript_HQ_N1_transcript11017/f2p0/3991	Trihelix	0.961386	Turquoise	{OEL37130.1; Trihelix transcription factor GT-2 [Dichanthelium oligosanthes]}	{sp|Q39117|TGT2_ARATH; Trihelix transcription factor GT-2 OS=Arabidopsis thaliana GN=GT-2 PE=2 SV=1}	{sbi:SORBI_01g017120; - - - - -}	{At1g76880; KOG4282 Transcription factor GT-2 and related proteins, contains trihelix DNA-binding/SANT domain K Transcription ;}	{NA}	{AK333756.1; Triticum aestivum cDNA, clone: WT008_A14, cultivar: Chinese Spring}	{NA}
transcript_HQ_N1_transcript15573/f5p0/3754	Trihelix	0.959847	Turquoise	{OEL37130.1; Trihelix transcription factor GT-2 [Dichanthelium oligosanthes]}	{sp|Q39117|TGT2_ARATH; Trihelix transcription factor GT-2 OS=Arabidopsis thaliana GN=GT-2 PE=2 SV=1}	{sbi:SORBI_01g017120; - - - - -}	{At1g76880; KOG4282 Transcription factor GT-2 and related proteins, contains trihelix DNA-binding/SANT domain K Transcription ;}	{NA}	{XM_012842882.1; PREDICTED: Setaria italica trihelix transcription factor GTL1 (LOC101762434), mRNA}	{NA}
transcript_HQ_N1_transcript26094/f8p0/3288	Trihelix	0.958789	Turquoise	{OEL37130.1; Trihelix transcription factor GT-2 [Dichanthelium oligosanthes]}	{sp|Q39117|TGT2_ARATH; Trihelix transcription factor GT-2 OS=Arabidopsis thaliana GN=GT-2 PE=2 SV=1}	{sbi:SORBI_01g017120; - - - - -}	{At1g76880; KOG4282 Transcription factor GT-2 and related proteins, contains trihelix DNA-binding/SANT domain K Transcription ;}	{NA}	{XM_012842882.1; PREDICTED: Setaria italica trihelix transcription factor GTL1 (LOC101762434), mRNA}	{NA}
transcript_HQ_N1_transcript16287/f3p0/3724	Trihelix	0.953491	Turquoise	{BAF15358.1; Os04g0541100, partial [Oryza sativa Japonica Group]}	{sp|Q39117|TGT2_ARATH; Trihelix transcription factor GT-2 OS=Arabidopsis thaliana GN=GT-2 PE=2 SV=1}	{sbi:SORBI_06g023980; - - - - -}	{At1g76880; KOG4282 Transcription factor GT-2 and related proteins, contains trihelix DNA-binding/SANT domain K Transcription ;}	{NA}	{XM_015781564.1; PREDICTED: Oryza sativa Japonica Group trihelix transcription factor GTL1 (LOC4336540), transcript variant X1, mRNA}	{NA}
transcript_HQ_N1_transcript36055/f2p0/3109	Trihelix	0.947891	Turquoise	{XP_012698336.1; PREDICTED: LOW QUALITY PROTEIN: trihelix transcription factor GTL1 [Setaria italica]}	{sp|Q39117|TGT2_ARATH; Trihelix transcription factor GT-2 OS=Arabidopsis thaliana GN=GT-2 PE=2 SV=1}	{sbi:SORBI_01g017120; - - - - -}	{At1g76880; KOG4282 Transcription factor GT-2 and related proteins, contains trihelix DNA-binding/SANT domain K Transcription ;}	{NA}	{XM_012842882.1; PREDICTED: Setaria italica trihelix transcription factor GTL1 (LOC101762434), mRNA}	{NA}
transcript_HQ_N1_transcript43109/f3p0/2930	Trihelix	0.936944	Turquoise	{OEL37130.1; Trihelix transcription factor GT-2 [Dichanthelium oligosanthes]}	{sp|Q39117|TGT2_ARATH; Trihelix transcription factor GT-2 OS=Arabidopsis thaliana GN=GT-2 PE=2 SV=1}	{sbi:SORBI_01g017120; - - - - -}	{At1g76880; KOG4282 Transcription factor GT-2 and related proteins, contains trihelix DNA-binding/SANT domain K Transcription ;}	{NA}	{XR_001540644.1; PREDICTED: Oryza sativa Japonica Group trihelix transcription factor GTL1 (LOC4349118), misc_RNA}	{NA}
transcript_HQ_N1_transcript40007/f2p0/3009	Trihelix	0.929616	Turquoise	{OEL37130.1; Trihelix transcription factor GT-2 [Dichanthelium oligosanthes]}	{sp|Q39117|TGT2_ARATH; Trihelix transcription factor GT-2 OS=Arabidopsis thaliana GN=GT-2 PE=2 SV=1}	{sbi:SORBI_01g017120; - - - - -}	{At1g76880; KOG4282 Transcription factor GT-2 and related proteins, contains trihelix DNA-binding/SANT domain K Transcription ;}	{GO:0005681; spliceosomal complex; cellular_component GO:0000398; nuclear mRNA splicing, via spliceosome; biological_process}	{AK333756.1; Triticum aestivum cDNA, clone: WT008_A14, cultivar: Chinese Spring}	{PF04889:Cwf15/Cwc15 cell cycle control protein}
transcript_HQ_N1_transcript39919/f2p0/3011	Trihelix	0.90296	Turquoise	{BAF15358.1; Os04g0541100, partial [Oryza sativa Japonica Group]}	{sp|Q39117|TGT2_ARATH; Trihelix transcription factor GT-2 OS=Arabidopsis thaliana GN=GT-2 PE=2 SV=1}	{sbi:SORBI_06g023980; - - - - -}	{At1g76880; KOG4282 Transcription factor GT-2 and related proteins, contains trihelix DNA-binding/SANT domain K Transcription ;}	{NA}	{XM_015836848.1; PREDICTED: Oryza brachyantha trihelix transcription factor GTL1-like (LOC102718546), transcript variant X2, mRNA}	{NA}
transcript_HQ_N1_transcript85392/f2p0/1928	TUB	0.92369	Turquoise	{XP_015640389.1; PREDICTED: tubby-like F-box protein 8 [Oryza sativa Japonica Group]}	{sp|Q75HX5|TLP8_ORYSJ; Tubby-like F-box protein 8 OS=Oryza sativa subsp. japonica GN=TULP8 PE=2 SV=1}	{egu:105038021; - - - - -}	{At1g25280; KOG2502 Tub family proteins R General function prediction only ;}	{GO:0005515; protein binding; molecular_function}	{CT830785.1; Oryza sativa (indica cultivar-group) cDNA clone:OSIGCRA110N09, full insert sequence}	{PF12937:F-box-like PF00646:F-box domain}
transcript_HQ_N1_transcript34998/f2p0/3136	WRKY	0.905812	Turquoise	{ANJ45138.1; WRKY transcription factor, partial [Triticum aestivum]}	{sp|Q9C983|WRK57_ARATH; Probable WRKY transcription factor 57 OS=Arabidopsis thaliana GN=WRKY57 PE=2 SV=1}	{obr:102719478; - - - - -}	{NA}	{GO:0006355; regulation of transcription, DNA-dependent; biological_process GO:0043565; sequence-specific DNA binding; molecular_function GO:0003700; sequence-specific DNA binding transcription factor activity; molecular_function}	{FP097266.1; Phyllostachys edulis cDNA clone: bphyem125j22, full insert sequence}	{PF03106:WRKY DNA -binding domain}
transcript_HQ_N1_transcript100569/f3p0/937	PnMYB1	0.966587	Turquoise	{XP_003568394.1; PREDICTED: myb-related protein Zm38-like [Brachypodium distachyon]}	{sp|P81393|MYB08_ANTMA; Myb-related protein 308 OS=Antirrhinum majus GN=MYB308 PE=2 SV=1}	{bdi:100842957; K09422 MYBP myb proto-oncogene protein, plant - -}	{At4g38620; KOG0048 Transcription factor, Myb superfamily K Transcription ;}	{GO:0016818; hydrolase activity, acting on acid anhydrides, in phosphorus-containing anhydrides; molecular_function GO:0003676; nucleic acid binding; molecular_function GO:0005524; ATP binding; molecular_function GO:0006338; chromatin remodeling; biological_process GO:0005634; nucleus; cellular_component}	{AK368728.1; Hordeum vulgare subsp. vulgare mRNA for predicted protein, complete cds, clone: NIASHv2078M17}	{PF09111:SLIDE}
transcript_HQ_N1_transcript84764/f7p0/1920	Pn4CL3	0.957093	Turquoise	{XP_003564855.1; PREDICTED: 4-coumarate--CoA ligase-like 5 [Brachypodium distachyon]}	{sp|Q7F1X5|4CLL5_ORYSJ; 4-coumarate--CoA ligase-like 5 OS=Oryza sativa subsp. japonica GN=4CLL5 PE=2 SV=1}	{sbi:SORBI_03g042910; - - - - -}	{At5g63380; KOG1176 Acyl-CoA synthetase I Lipid transport and metabolism ;}	{GO:0008152; NA GO:0003824; NA}	{XM_003564807.3; PREDICTED: Brachypodium distachyon 4-coumarate--CoA ligase-like 5 (LOC100846491), mRNA}	{PF00501:AMP-binding enzyme}
transcript_HQ_N1_transcript97421/f2p0/1348	PnCCR1	0.927895	Turquoise	{AKF12262.1; cinnamoyl-CoA reductase [Indosasa hispida]}	{sp|Q9S9N9|CCR1_ARATH; Cinnamoyl-CoA reductase 1 OS=Arabidopsis thaliana GN=CCR1 PE=1 SV=1}	{mus:103970996; K09753 CCR cinnamoyl-CoA reductase 1.2.1.44 ko00940; Metabolism; Biosynthesis of other secondary metabolites; Phenylpropanoid biosynthesis}	{At1g15950; KOG1502 Flavonol reductase/cinnamoyl-CoA reductase V Defense mechanisms ;}	{GO:0055114; oxidation-reduction process; biological_process GO:0006694; steroid biosynthetic process; biological_process GO:0016616; oxidoreductase activity, acting on the CH-OH group of donors, NAD or NADP as acceptor; molecular_function GO:0050662; coenzyme binding; molecular_function GO:0003854; 3-beta-hydroxy-delta5-steroid dehydrogenase activity; molecular_function GO:0003824; NA}	{KP271440.1; Indosasa hispida cultivar Rainbow cinnamoyl-CoA reductase mRNA, complete cds}	{PF01370:NAD dependent epimerase/dehydratase family PF01073:3-beta hydroxysteroid dehydrogenase/isomerase family}
transcript_HQ_N1_transcript96126/f2p0/1465	PnCCR2	0.948332	Turquoise	{AKF12262.1; cinnamoyl-CoA reductase [Indosasa hispida]}	{sp|Q9S9N9|CCR1_ARATH; Cinnamoyl-CoA reductase 1 OS=Arabidopsis thaliana GN=CCR1 PE=1 SV=1}	{mus:103970996; K09753 CCR cinnamoyl-CoA reductase 1.2.1.44 ko00940; Metabolism; Biosynthesis of other secondary metabolites; Phenylpropanoid biosynthesis}	{At1g15950; KOG1502 Flavonol reductase/cinnamoyl-CoA reductase V Defense mechanisms ;}	{GO:0006694; steroid biosynthetic process; biological_process GO:0016616; oxidoreductase activity, acting on the CH-OH group of donors, NAD or NADP as acceptor; molecular_function GO:0055114; oxidation-reduction process; biological_process GO:0003824; NA GO:0003854; 3-beta-hydroxy-delta5-steroid dehydrogenase activity; molecular_function GO:0050662; coenzyme binding; molecular_function}	{FP093517.1; Phyllostachys edulis cDNA clone: bphylf042l17, full insert sequence}	{PF01073:3-beta hydroxysteroid dehydrogenase/isomerase family PF01370:NAD dependent epimerase/dehydratase family}
transcript_HQ_N1_transcript95263/f6p0/1487	PnCHS1	0.907824	Turquoise	{KCW55749.1; hypothetical protein EUGRSUZ_I01579 [Eucalyptus grandis]}	{sp|Q2R3A1|CHS1_ORYSJ; Chalcone synthase 1 OS=Oryza sativa subsp. japonica GN=CHS1 PE=2 SV=1}	{lja:Lj0g3v0107259.1; K00660 CHS chalcone synthase 2.3.1.74 ko00941; Metabolism; Biosynthesis of other secondary metabolites; Flavonoid biosynthesis | ko04712; Organismal Systems; Environmental adaptation; Circadian rhythm - plant}	{NA}	{GO:0016747; transferase activity, transferring acyl groups other than amino-acyl groups; molecular_function GO:0004315; 3-oxoacyl-[acyl-carrier-protein] synthase activity; molecular_function GO:0016020; membrane; cellular_component GO:0006633; fatty acid biosynthetic process; biological_process}	{KF268000.1; Indosasa hispida chalcone synthase (CHS) mRNA, complete cds}	{PF08545:3-Oxoacyl-[acyl-carrier-protein (ACP)] synthase III PF08392:FAE1/Type III polyketide synthase-like protein}
transcript_HQ_N1_transcript94518/f4p0/1547	PnDFR1	0.948472	Turquoise	{AHD25273.1; dihydroflavonol 4-reductase [Indosasa hispida]}	{sp|Q0JKZ0|SNL6_ORYSJ; Cinnamoyl-CoA reductase-like SNL6 OS=Oryza sativa subsp. japonica GN=SNL6 PE=3 SV=1}	{sbi:SORBI_01g028030; - - - - -}	{At2g23910; KOG1502 Flavonol reductase/cinnamoyl-CoA reductase V Defense mechanisms ;}	{GO:0003854; 3-beta-hydroxy-delta5-steroid dehydrogenase activity; molecular_function GO:0003824; NA GO:0050662; coenzyme binding; molecular_function GO:0016616; oxidoreductase activity, acting on the CH-OH group of donors, NAD or NADP as acceptor; molecular_function GO:0006694; steroid biosynthetic process; biological_process GO:0055114; oxidation-reduction process; biological_process}	{FP093687.1; Phyllostachys edulis cDNA clone: bphylf034n06, full insert sequence}	{PF01073:3-beta hydroxysteroid dehydrogenase/isomerase family PF01370:NAD dependent epimerase/dehydratase family}
transcript_HQ_N1_transcript27939/f2p0/3324	PnPAL5	0.907339	Turquoise	{EAZ31356.1; hypothetical protein OsJ_15479 [Oryza sativa Japonica Group]}	{sp|P14717|PAL1_ORYSJ; Phenylalanine ammonia-lyase OS=Oryza sativa subsp. japonica GN=PAL PE=1 SV=2}	{sbi:SORBI_06g022740; K13064 PTAL phenylalanine/tyrosine ammonia-lyase 4.3.1.25 ko00360; Metabolism; Amino acid metabolism; Phenylalanine metabolism | ko00940; Metabolism; Biosynthesis of other secondary metabolites; Phenylpropanoid biosynthesis}	{At2g37040; KOG0222 Phenylalanine and histidine ammonia-lyase Q Secondary metabolites biosynthesis, transport and catabolism ;}	{NA}	{XM_015780021.1; PREDICTED: Oryza sativa Japonica Group phenylalanine ammonia-lyase-like (LOC9271676), mRNA}	{NA}
transcript_HQ_N1_transcript59255/f57p0/2521	PnPAL7	0.927355	Turquoise	{XP_015635507.1; PREDICTED: phenylalanine ammonia-lyase-like [Oryza sativa Japonica Group]}	{sp|P14717|PAL1_ORYSJ; Phenylalanine ammonia-lyase OS=Oryza sativa subsp. japonica GN=PAL PE=1 SV=2}	{sbi:SORBI_06g022740; K13064 PTAL phenylalanine/tyrosine ammonia-lyase 4.3.1.25 ko00360; Metabolism; Amino acid metabolism; Phenylalanine metabolism | ko00940; Metabolism; Biosynthesis of other secondary metabolites; Phenylpropanoid biosynthesis}	{At2g37040; KOG0222 Phenylalanine and histidine ammonia-lyase Q Secondary metabolites biosynthesis, transport and catabolism ;}	{NA}	{XM_015780021.1; PREDICTED: Oryza sativa Japonica Group phenylalanine ammonia-lyase-like (LOC9271676), mRNA}	{NA}
transcript_HQ_N1_transcript72152/f3p0/2276	AP2/ERF-ERF	0.914135	Brown	{AJF34893.1; dehydration responsive element binding protein, partial [Stipa purpurea]}	{sp|Q5W6R4|DRE2B_ORYSJ; Dehydration-responsive element-binding protein 2B OS=Oryza sativa subsp. japonica GN=DREB2B PE=2 SV=2}	{sita:101773766; - - - - -}	{NA}	{GO:0006355; regulation of transcription, DNA-dependent; biological_process GO:0003700; sequence-specific DNA binding transcription factor activity; molecular_function}	{FP100979.1; Phyllostachys edulis cDNA clone: bphylf055p02, full insert sequence}	{PF00847:AP2 domain}
transcript_HQ_N1_transcript85877/f3p0/1925	C2C2-GATA	0.903026	Brown	{XP_006644696.1; PREDICTED: GATA transcription factor 12 [Oryza brachyantha]}	{sp|P69781|GAT12_ARATH; GATA transcription factor 12 OS=Arabidopsis thaliana GN=GATA12 PE=2 SV=1}	{obr:102712308; - - - - -}	{At5g25830; KOG1601 GATA-4/5/6 transcription factors K Transcription ;}	{GO:0008270; zinc ion binding; molecular_function GO:0003700; sequence-specific DNA binding transcription factor activity; molecular_function GO:0006355; regulation of transcription, DNA-dependent; biological_process GO:0043565; sequence-specific DNA binding; molecular_function}	{XM_004969870.1; PREDICTED: Setaria italica GATA transcription factor 12 (LOC101761904), mRNA}	{PF00320:GATA zinc finger}
transcript_HQ_N1_transcript36420/f3p0/3106	C2H2	0.93476	Brown	{XP_006659053.1; PREDICTED: transcription factor IIIA-like [Oryza brachyantha]}	{sp|Q84MZ4|TF3A_ARATH; Transcription factor IIIA OS=Arabidopsis thaliana GN=TFIIIA PE=1 SV=1}	{sita:101776384; K09191 GTF3A general transcription factor IIIA - -}	{At1g72050; KOG1721 FOG: Zn-finger R General function prediction only ;}	{GO:0046872; metal ion binding; molecular_function}	{AK100473.1; Oryza sativa Japonica Group cDNA clone:J023093M20, full insert sequence}	{PF00096:Zinc finger, C2H2 type}
transcript_HQ_N1_transcript87386/f26p0/1837	C3H	0.936757	Brown	{XP_003569363.1; PREDICTED: zinc finger CCCH domain-containing protein 8 isoform X1 [Brachypodium distachyon]}	{sp|Q5ZDJ6|C3H8_ORYSJ; Zinc finger CCCH domain-containing protein 8 OS=Oryza sativa subsp. japonica GN=Os01g0616400 PE=2 SV=2}	{bdi:100828596; - - - - -}	{At3g12680; KOG1677 CCCH-type Zn-finger protein R General function prediction only ;}	{GO:0046872; metal ion binding; molecular_function}	{XM_003569315.3; PREDICTED: Brachypodium distachyon zinc finger CCCH domain-containing protein 8 (LOC100828596), transcript variant X1, mRNA}	{PF00642:Zinc finger C-x8-C-x5-C-x3-H type (and similar)}
transcript_HQ_N1_transcript21780/f4p0/3521	FAR1	0.907225	Brown	{BAS83319.1; Os03g0255000, partial [Oryza sativa Japonica Group]}	{sp|Q9SZL8|FRS5_ARATH; Protein FAR1-RELATED SEQUENCE 5 OS=Arabidopsis thaliana GN=FRS5 PE=2 SV=1}	{sbi:SORBI_01g040760; - - - - -}	{NA}	{GO:0003677; DNA binding; molecular_function GO:0004803; transposase activity; molecular_function GO:0008270; zinc ion binding; molecular_function GO:0006313; transposition, DNA-mediated; biological_process}	{XM_015776772.1; PREDICTED: Oryza sativa Japonica Group protein FAR1-RELATED SEQUENCE 6 (LOC4332288), mRNA}	{PF00872:Transposase, Mutator family PF04434:SWIM zinc finger}
transcript_HQ_N1_transcript83016/f2p0/1500	GARP-G2-like	0.955187	Brown	{XP_006646868.1; PREDICTED: protein PHR1-LIKE 1-like [Oryza brachyantha]}	{sp|Q6YXZ4|PHR3_ORYSJ; Protein PHOSPHATE STARVATION RESPONSE 3 OS=Oryza sativa subsp. japonica GN=PHR3 PE=2 SV=1}	{obr:102706441; - - - - -}	{NA}	{NA}	{XM_006646805.2; PREDICTED: Oryza brachyantha protein PHR1-LIKE 1-like (LOC102706441), mRNA}	{NA}
transcript_HQ_N1_transcript31728/f22p0/3163	GARP-G2-like	0.925863	Brown	{XP_004956084.1; PREDICTED: protein PHR1-LIKE 1-like isoform X1 [Setaria italica]}	{sp|Q6Z156|PHR2_ORYSJ; Protein PHOSPHATE STARVATION RESPONSE 2 OS=Oryza sativa subsp. japonica GN=PHR2 PE=1 SV=1}	{sita:101773169; - - - - -}	{NA}	{NA}	{XM_015792250.1; PREDICTED: Oryza sativa Japonica Group protein PHR1-LIKE 1 (LOC4343086), transcript variant X2, mRNA}	{NA}
transcript_HQ_N1_transcript40891/f2p0/2987	HB-BELL	0.954697	Brown	{XP_006664239.1; PREDICTED: BEL1-like homeodomain protein 7 [Oryza brachyantha]}	{sp|O65685|BLH6_ARATH; BEL1-like homeodomain protein 6 OS=Arabidopsis thaliana GN=BLH6 PE=1 SV=1}	{sita:101784160; - - - - -}	{At4g34610; KOG0773 Transcription factor MEIS1 and related HOX domain proteins K Transcription ;}	{GO:0006355; regulation of transcription, DNA-dependent; biological_process GO:0003677; DNA binding; molecular_function}	{XM_015764336.1; PREDICTED: Oryza sativa Japonica Group BEL1-like homeodomain protein 7 (LOC4352890), transcript variant X1, mRNA}	{PF00046:Homeobox domain PF05920:Homeobox KN domain}
transcript_HQ_N1_transcript5392/f11p0/4454	MADS-M-type	-0.904416	Brown	{ADK55060.1; VRT2 [Festuca arundinacea]}	{sp|Q69TG5|MAD55_ORYSJ; MADS-box transcription factor 55 OS=Oryza sativa subsp. japonica GN=MADS55 PE=2 SV=2}	{sita:101766409; - - - - -}	{At2g22540; KOG0014 MADS box transcription factor K Transcription ;}	{GO:0005634; nucleus; cellular_component GO:0006355; regulation of transcription, DNA-dependent; biological_process GO:0003700; sequence-specific DNA binding transcription factor activity; molecular_function}	{FP092878.1; Phyllostachys edulis cDNA clone: bphyst039g20, full insert sequence}	{PF01486:K-box region}
transcript_HQ_N1_transcript31557/f2p0/3228	MYB-related	0.963164	Brown	{XP_010230576.1; PREDICTED: protein ALWAYS EARLY 3-like [Brachypodium distachyon]}	{sp|Q6A333|ALY2_ARATH; Protein ALWAYS EARLY 2 OS=Arabidopsis thaliana GN=ALY2 PE=1 SV=1}	{osa:4327312; - - - - -}	{At3g05380; KOG1019 Retinoblastoma pathway protein LIN-9/chromatin-associated protein Aly BDT Chromatin structure and dynamics ; Cell cycle control, cell division, chromosome partitioning ; Signal transduction mechanisms ;}	{NA}	{AK375366.1; Hordeum vulgare subsp. vulgare mRNA for predicted protein, complete cds, clone: NIASHv3092F16}	{NA}
transcript_HQ_N1_transcript99261/f2p0/1149	MYB-related	0.930985	Brown	{XP_015622156.1; PREDICTED: single myb histone 4 isoform X1 [Oryza sativa Japonica Group]}	{sp|Q8W119|SMH4_MAIZE; Single myb histone 4 OS=Zea mays GN=SMH4 PE=2 SV=1}	{osa:4327680; K09422 MYBP myb proto-oncogene protein, plant - -}	{NA}	{GO:0016818; hydrolase activity, acting on acid anhydrides, in phosphorus-containing anhydrides; molecular_function GO:0005524; ATP binding; molecular_function GO:0003677; DNA binding; molecular_function GO:0008270; zinc ion binding; molecular_function GO:0000786; nucleosome; cellular_component GO:0005634; nucleus; cellular_component GO:0006355; regulation of transcription, DNA-dependent; biologi…	{FP094524.1; Phyllostachys edulis cDNA clone: bphylf024j07, full insert sequence}	{PF00538:linker histone H1 and H5 family PF08074:CHDCT2 (NUC038) domain}
transcript_HQ_N1_transcript23342/f2p0/3464	MYB-related	0.943945	Brown	{XP_010230576.1; PREDICTED: protein ALWAYS EARLY 3-like [Brachypodium distachyon]}	{sp|Q6A332|ALY3_ARATH; Protein ALWAYS EARLY 3 OS=Arabidopsis thaliana GN=ALY3 PE=1 SV=1}	{osa:4327312; - - - - -}	{At3g21430; KOG1019 Retinoblastoma pathway protein LIN-9/chromatin-associated protein Aly BDT Chromatin structure and dynamics ; Cell cycle control, cell division, chromosome partitioning ; Signal transduction mechanisms ;}	{NA}	{AK375366.1; Hordeum vulgare subsp. vulgare mRNA for predicted protein, complete cds, clone: NIASHv3092F16}	{NA}
transcript_HQ_N1_transcript95432/f18p0/1484	TCP	0.908537	Brown	{XP_015648330.1; PREDICTED: transcription factor PCF2 [Oryza sativa Japonica Group]}	{sp|A2YXQ1|PCF2_ORYSI; Transcription factor PCF2 OS=Oryza sativa subsp. indica GN=PCF2 PE=4 SV=1}	{zma:103643109; - - - - -}	{NA}	{NA}	{CP012616.1; Oryza sativa Indica Group cultivar RP Bio-226 chromosome 8 sequence}	{NA}
transcript_HQ_N1_transcript76630/f2p0/2185	WRKY	0.911682	Brown	{XP_003576063.1; PREDICTED: probable WRKY transcription factor 3 [Brachypodium distachyon]}	{sp|Q9ZQ70|WRKY3_ARATH; Probable WRKY transcription factor 3 OS=Arabidopsis thaliana GN=WRKY3 PE=2 SV=1}	{sbi:SORBI_08g016240; - - - - -}	{NA}	{GO:0003700; sequence-specific DNA binding transcription factor activity; molecular_function GO:0043565; sequence-specific DNA binding; molecular_function GO:0006355; regulation of transcription, DNA-dependent; biological_process}	{XM_003576015.3; PREDICTED: Brachypodium distachyon probable WRKY transcription factor 3 (LOC100827705), mRNA}	{PF03106:WRKY DNA -binding domain}
"NA" means not annotated in the annotation library

## Sheet: Sheet3
the top 20 genes in turquoise and brown module
ID	kME	Module	{nr}	{SwissProt}	{KEGG}	{KOG}	{GO}	{nt}	{pfam}
transcript_HQ_N1_transcript4024/f2p0/4653	0.98763	Turquoise	{NP_001147017.1; uncharacterized protein LOC100280627 [Zea mays]}	{sp|Q5ZIK6|BSDC1_CHICK; BSD domain-containing protein 1 OS=Gallus gallus GN=BSDC1 PE=2 SV=1}	{sita:101783047; K17426 MRPL45 large subunit ribosomal protein L45 - -}	{At5g27390; KOG4599 Putative mitochondrial/chloroplast ribosomal protein L45 J Translation, ribosomal structure and biogenesis ;}	{NA}	{XM_003562511.3; PREDICTED: Brachypodium distachyon BSD domain-containing protein 1 (LOC100837542), mRNA}	{NA}
transcript_HQ_N1_transcript25340/f2p0/3416	0.987447	Turquoise	{EMT26983.1; Putative LRR receptor-like serine/threonine-protein kinase [Aegilops tauschii]}	{sp|C0LGP4|Y3475_ARATH; Probable LRR receptor-like serine/threonine-protein kinase At3g47570 OS=Arabidopsis thaliana GN=At3g47570 PE=2 SV=1}	{ats:F775_11103; - - - - -}	{NA}	{GO:0005524; ATP binding; molecular_function GO:0005515; protein binding; molecular_function GO:0006468; protein phosphorylation; biological_process GO:0004672; protein kinase activity; molecular_function}	{XM_010239596.2; PREDICTED: Brachypodium distachyon probable LRR receptor-like serine/threonine-protein kinase At3g47570 (LOC100820954), mRNA}	{PF13516:Leucine Rich repeat PF00560:Leucine Rich Repeat PF00069:Protein kinase domain PF13855:Leucine rich repeat}
transcript_HQ_N1_transcript41528/f5p0/2949	0.987205	Turquoise	{XP_003567250.1; PREDICTED: putative respiratory burst oxidase homolog protein H [Brachypodium distachyon]}	{sp|Q9FJD6|RBOHH_ARATH; Putative respiratory burst oxidase homolog protein H OS=Arabidopsis thaliana GN=RBOHH PE=3 SV=1}	{osa:4327453; - - - - -}	{At5g60010; KOG0039 Ferric reductase, NADH/NADPH oxidase and related proteins PQ Inorganic ion transport and metabolism ; Secondary metabolites biosynthesis, transport and catabolism ;}	{GO:0050664; oxidoreductase activity, acting on NADH or NADPH, oxygen as acceptor; molecular_function GO:0055114; oxidation-reduction process; biological_process GO:0004601; peroxidase activity; molecular_function GO:0016491; oxidoreductase activity; molecular_function GO:0005509; calcium ion binding; molecular_function}	{XM_003567202.3; PREDICTED: Brachypodium distachyon putative respiratory burst oxidase homolog protein H (LOC100845586), mRNA}	{PF13499:EF-hand domain pair PF08022:FAD-binding domain PF13202:EF hand PF00036:EF hand PF13405:EF-hand domain PF08414:Respiratory burst NADPH oxidase PF08030:Ferric reductase NAD binding domain}
transcript_HQ_N1_transcript48542/f2p0/2805	0.986077	Turquoise	{XP_003572245.1; PREDICTED: probable alpha,alpha-trehalose-phosphate synthase [UDP-forming] 9 [Brachypodium distachyon]}	{sp|Q9ZV48|TPS11_ARATH; Probable alpha,alpha-trehalose-phosphate synthase [UDP-forming] 11 OS=Arabidopsis thaliana GN=TPS11 PE=2 SV=1}	{zma:103645270; K16055 TPS trehalose 6-phosphate synthase/phosphatase [EC:2.4.1.15 3.1.3.12] 2.4.1.15,3.1.3.12 ko00500; Metabolism; Carbohydrate metabolism; Starch and sucrose metabolism}	{At2g18700; KOG1050 Trehalose-6-phosphate synthase component TPS1 and related subunits G Carbohydrate transport and metabolism ;}	{GO:0005992; trehalose biosynthetic process; biological_process GO:0003824; NA}	{XM_003572197.3; PREDICTED: Brachypodium distachyon probable alpha,alpha-trehalose-phosphate synthase [UDP-forming] 9 (LOC100844084), mRNA}	{PF02358:Trehalose-phosphatase PF00982:Glycosyltransferase family 20}
transcript_HQ_N1_transcript64496/f2p0/2450	0.984243	Turquoise	{XP_003568732.1; PREDICTED: proline-rich receptor-like protein kinase PERK1 [Brachypodium distachyon]}	{sp|Q9LV48|PERK1_ARATH; Proline-rich receptor-like protein kinase PERK1 OS=Arabidopsis thaliana GN=PERK1 PE=2 SV=1}	{sita:101784812; - - - - -}	{At3g24550; KOG1187 Serine/threonine protein kinase T Signal transduction mechanisms ;}	{GO:0004672; protein kinase activity; molecular_function GO:0006468; protein phosphorylation; biological_process GO:0016020; membrane; cellular_component GO:0005524; ATP binding; molecular_function}	{XM_003568684.3; PREDICTED: Brachypodium distachyon proline-rich receptor-like protein kinase PERK1 (LOC100842851), mRNA}	{PF02480:Alphaherpesvirus glycoprotein E PF07714:Protein tyrosine kinase PF00069:Protein kinase domain}
transcript_HQ_N1_transcript47155/f2p0/2832	0.984187	Turquoise	{BAK01068.1; predicted protein [Hordeum vulgare subsp. vulgare]}	{NA}	{mus:103972075; - - - - -}	{NA}	{NA}	{FP099854.1; Phyllostachys edulis cDNA clone: bphyem211e13, full insert sequence}	{NA}
transcript_HQ_N1_transcript69169/f2p0/2344	0.983951	Turquoise	{EAY96335.1; hypothetical protein OsI_18238 [Oryza sativa Indica Group]}	{sp|Q8H8V7|AB5G_ORYSJ; ABC transporter G family member 5 OS=Oryza sativa subsp. japonica GN=RCN1 PE=1 SV=1}	{sita:101759026; - - - - -}	{At2g39350; KOG0061 Transporter, ABC superfamily (Breast cancer resistance protein) Q Secondary metabolites biosynthesis, transport and catabolism ;}	{GO:0016887; ATPase activity; molecular_function GO:0003724; RNA helicase activity; molecular_function GO:0003924; GTPase activity; molecular_function GO:0005524; ATP binding; molecular_function GO:0005525; GTP binding; molecular_function GO:0098519; NA GO:0016020; membrane; cellular_component GO:0003723; RNA binding; molecular_function}	{XM_015782005.1; PREDICTED: Oryza sativa Japonica Group ABC transporter G family member 16 (LOC4337645), mRNA}	{PF03266:NTPase PF00910:RNA helicase PF00005:ABC transporter PF01926:50S ribosome-binding GTPase PF13304:AAA domain, putative AbiEii toxin, Type IV TA system PF03193:Protein of unknown function, DUF258 PF01061:ABC-2 type transporter}
transcript_HQ_N1_transcript55274/f4p0/2570	0.983749	Turquoise	{XP_006661944.1; PREDICTED: probable methyltransferase PMT18 [Oryza brachyantha]}	{sp|Q9C884|PMTI_ARATH; Probable methyltransferase PMT18 OS=Arabidopsis thaliana GN=At1g33170 PE=2 SV=1}	{sbi:SORBI_01g017340; - - - - -}	{NA}	{GO:0008168; methyltransferase activity; molecular_function GO:0008152; NA}	{XM_010236597.2; PREDICTED: Brachypodium distachyon probable methyltransferase PMT17 (LOC100828212), transcript variant X2, mRNA}	{PF03141:Putative S-adenosyl-L-methionine-dependent methyltransferase PF08241:Methyltransferase domain}
transcript_HQ_N1_transcript47581/f2p0/2776	0.983646	Turquoise	{BAD17453.1; putative GPI-anchored protein [Oryza sativa Japonica Group]}	{sp|Q9SZ11|GPDL3_ARATH; Glycerophosphodiester phosphodiesterase GDPDL3 OS=Arabidopsis thaliana GN=GDPDL3 PE=1 SV=3}	{osa:4329817; - - - - -}	{At4g26690; KOG2258 Glycerophosphoryl diester phosphodiesterase C Energy production and conversion ;}	{GO:0008081; phosphoric diester hydrolase activity; molecular_function GO:0006629; lipid metabolic process; biological_process}	{XM_004952878.3; PREDICTED: Setaria italica glycerophosphodiester phosphodiesterase GDPDL4-like (LOC101757080), mRNA}	{PF03009:Glycerophosphoryl diester phosphodiesterase family}
transcript_HQ_N1_transcript1499/f2p0/5317	0.98305	Turquoise	{KXG29156.1; hypothetical protein SORBI_005G220200 [Sorghum bicolor]}	{sp|Q7XA40|RGA3_SOLBU; Putative disease resistance protein RGA3 OS=Solanum bulbocastanum GN=RGA3 PE=2 SV=2}	{ats:F775_12159; - - - - -}	{NA}	{GO:0005524; ATP binding; molecular_function GO:0043531; ADP binding; molecular_function GO:0005515; protein binding; molecular_function}	{JQ929586.1; Phyllostachys nigra clone Z-1 NBS resistance protein gene, partial cds}	{PF13855:Leucine rich repeat PF00004:ATPase family associated with various cellular activities (AAA) PF00560:Leucine Rich Repeat PF00931:NB-ARC domain PF01637:ATPase domain predominantly from Archaea}
transcript_HQ_N1_transcript70117/f2p0/2319	0.982931	Turquoise	{EEC84958.1; hypothetical protein OsI_32184 [Oryza sativa Indica Group]}	{sp|F4I9E1|NFD4_ARATH; Protein NUCLEAR FUSION DEFECTIVE 4 OS=Arabidopsis thaliana GN=NFD4 PE=3 SV=1}	{sita:101778324; - - - - -}	{NA}	{NA}	{XM_015756552.1; PREDICTED: Oryza sativa Japonica Group protein NUCLEAR FUSION DEFECTIVE 4 (LOC4347702), mRNA}	{NA}
transcript_HQ_N1_transcript60405/f3p0/2497	0.982794	Turquoise	{EEC67428.1; hypothetical protein OsI_34631 [Oryza sativa Indica Group]}	{NA}	{sbi:SORBI_01g029110; - - - - -}	{NA}	{NA}	{XM_015758948.1; PREDICTED: Oryza sativa Japonica Group uncharacterized LOC4349372 (LOC4349372), transcript variant X2, mRNA}	{NA}
transcript_HQ_N1_transcript33120/f2p0/3187	0.982509	Turquoise	{EMT25629.1; Putative receptor-like protein kinase [Aegilops tauschii]}	{sp|P93604|LRK10_WHEAT; Rust resistance kinase Lr10 OS=Triticum aestivum GN=LRK10 PE=2 SV=1}	{ats:F775_10279; - - - - -}	{NA}	{GO:0006468; protein phosphorylation; biological_process GO:0005524; ATP binding; molecular_function GO:0004672; protein kinase activity; molecular_function}	{HG670306.1; Triticum aestivum chromosome 3B, genomic scaffold, cultivar Chinese Spring}	{PF07714:Protein tyrosine kinase PF00069:Protein kinase domain}
transcript_HQ_N1_transcript660/f2p0/5885	0.981445	Turquoise	{XP_015630500.1; PREDICTED: zinc finger CCCH domain-containing protein 44 isoform X2 [Oryza sativa Japonica Group]}	{sp|Q0DVU4|C3H20_ORYSJ; Zinc finger CCCH domain-containing protein 20 OS=Oryza sativa subsp. japonica GN=Os03g0112700 PE=2 SV=1}	{osa:4331372; - - - - -}	{At3g51120_2; KOG1946 RNA polymerase I transcription factor UAF K Transcription ;}	{GO:0008270; zinc ion binding; molecular_function GO:0046872; metal ion binding; molecular_function GO:0005515; protein binding; molecular_function GO:0003677; DNA binding; molecular_function GO:0005622; intracellular; cellular_component}	{XM_015775014.1; PREDICTED: Oryza sativa Japonica Group zinc finger CCCH domain-containing protein 44 (LOC4331372), transcript variant X2, mRNA}	{PF00643:B-box zinc finger PF02201:SWIB/MDM2 domain PF03126:Plus-3 domain PF02178:AT hook motif PF00642:Zinc finger C-x8-C-x5-C-x3-H type (and similar) PF00628:PHD-finger PF02213:GYF domain}
transcript_HQ_N1_transcript14932/f3p0/3753	0.981084	Turquoise	{XP_012698336.1; PREDICTED: LOW QUALITY PROTEIN: trihelix transcription factor GTL1 [Setaria italica]}	{sp|Q39117|TGT2_ARATH; Trihelix transcription factor GT-2 OS=Arabidopsis thaliana GN=GT-2 PE=2 SV=1}	{sbi:SORBI_01g017120; - - - - -}	{At1g76880; KOG4282 Transcription factor GT-2 and related proteins, contains trihelix DNA-binding/SANT domain K Transcription ;}	{NA}	{XM_012842882.1; PREDICTED: Setaria italica trihelix transcription factor GTL1 (LOC101762434), mRNA}	{NA}
transcript_HQ_N1_transcript14029/f39p0/3627	0.980927	Turquoise	{OEL37130.1; Trihelix transcription factor GT-2 [Dichanthelium oligosanthes]}	{sp|Q39117|TGT2_ARATH; Trihelix transcription factor GT-2 OS=Arabidopsis thaliana GN=GT-2 PE=2 SV=1}	{sbi:SORBI_01g017120; - - - - -}	{At1g76880; KOG4282 Transcription factor GT-2 and related proteins, contains trihelix DNA-binding/SANT domain K Transcription ;}	{NA}	{AK333756.1; Triticum aestivum cDNA, clone: WT008_A14, cultivar: Chinese Spring}	{NA}
transcript_HQ_N1_transcript70508/f4p0/2266	0.980683	Turquoise	{XP_012701107.1; PREDICTED: probable methyltransferase PMT9 [Setaria italica]}	{sp|Q8VZV7|PMT9_ARATH; Probable methyltransferase PMT9 OS=Arabidopsis thaliana GN=At5g14430 PE=2 SV=1}	{nnu:104593055; - - - - -}	{NA}	{GO:0008168; methyltransferase activity; molecular_function GO:0008152; NA}	{XM_006657206.2; PREDICTED: Oryza brachyantha probable methyltransferase PMT9 (LOC102717262), mRNA}	{PF08241:Methyltransferase domain PF03141:Putative S-adenosyl-L-methionine-dependent methyltransferase}
transcript_HQ_N1_transcript64861/f2p0/2441	0.978957	Turquoise	{ABD84026.1; putative chitin-inducible gibberellin-responsive protein [Bambusa ventricosa]}	{sp|Q8GVE1|CIGR2_ORYSJ; Chitin-inducible gibberellin-responsive protein 2 OS=Oryza sativa subsp. japonica GN=CIGR2 PE=2 SV=1}	{bdi:100837965; - - - - -}	{NA}	{NA}	{FP099243.1; Phyllostachys edulis cDNA clone: bphylf036n16, full insert sequence}	{NA}
transcript_HQ_N1_transcript25601/f2p0/3397	0.978907	Turquoise	{XP_006645120.1; PREDICTED: UDP-glucuronate:xylan alpha-glucuronosyltransferase 1-like [Oryza brachyantha]}	{sp|Q9LSB1|GUX1_ARATH; UDP-glucuronate:xylan alpha-glucuronosyltransferase 1 OS=Arabidopsis thaliana GN=GUX1 PE=2 SV=1}	{obr:102718599; K20890 GUX xylan alpha-glucuronosyltransferase 2.4.1.- -; obr:102718599; K20890 GUX xylan alpha-glucuronosyltransferase 2.4.1.- -}	{At1g77130; KOG1950 Glycosyl transferase, family 8 - glycogenin G Carbohydrate transport and metabolism ;}	{GO:0006486; protein glycosylation; biological_process GO:0016757; transferase activity, transferring glycosyl groups; molecular_function}	{AK067519.1; Oryza sativa Japonica Group cDNA clone:J013112C08, full insert sequence}	{PF01501:Glycosyl transferase family 8 PF11051:Mannosyltransferase putative}
transcript_HQ_N1_transcript521/f2p0/6053	0.97884	Turquoise	{XP_006650969.2; PREDICTED: uncharacterized protein LOC102711416 [Oryza brachyantha]}	{sp|Q9SIV5|C3H19_ARATH; Zinc finger CCCH domain-containing protein 19 OS=Arabidopsis thaliana GN=NERD PE=1 SV=3}	{obr:102711416; - - - - -}	{At3g51120_2; KOG1946 RNA polymerase I transcription factor UAF K Transcription ;}	{GO:0046872; metal ion binding; molecular_function GO:0005515; protein binding; molecular_function}	{XM_015775014.1; PREDICTED: Oryza sativa Japonica Group zinc finger CCCH domain-containing protein 44 (LOC4331372), transcript variant X2, mRNA}	{PF02213:GYF domain PF00642:Zinc finger C-x8-C-x5-C-x3-H type (and similar)}
transcript_HQ_N1_transcript93188/f8p0/1593	0.975938	Brown	{BAJ94002.1; predicted protein [Hordeum vulgare subsp. vulgare]}	{sp|Q5SMM8|PHT1_ORYSJ; Putrescine hydroxycinnamoyltransferase 1 OS=Oryza sativa subsp. japonica GN=PHT1 PE=2 SV=1}	{sita:101761166; K13065 E2.3.1.133, HCT shikimate O-hydroxycinnamoyltransferase 2.3.1.133 ko00940; Metabolism; Biosynthesis of other secondary metabolites; Phenylpropanoid biosynthesis | ko00945; Metabolism; Biosynthesis of other secondary metabolites; Stilbenoid, diarylheptanoid and gingerol biosynthesis | ko00941; Metabolism; Biosynthesis of other secondary metabolites; Flavonoid biosynthesis}	{NA}	{AK362798.1; Hordeum vulgare subsp. vulgare mRNA for predicted protein, complete cds, clone: NIASHv2010C18}	{PF02458:Transferase family}	{PF02458:Transferase family}
transcript_HQ_N1_transcript81057/f4p0/2055	0.975697	Brown	{XP_002441747.1; hypothetical protein SORBIDRAFT_08g001710 [Sorghum bicolor]}	{sp|Q8W488|DTX21_ARATH; Protein DETOXIFICATION 21 OS=Arabidopsis thaliana GN=DTX21 PE=1 SV=1}	{pda:103709068; K03327 TC.MATE, SLC47A, norM, mdtK, dinF multidrug resistance protein, MATE family - -}	{At1g33110; KOG1347 Uncharacterized membrane protein, predicted efflux pump R General function prediction only ;}	{XM_004977381.3; PREDICTED: Setaria italica protein DETOXIFICATION 21-like (LOC101759544), mRNA}	{PF01554:MatE}	{PF01554:MatE}
transcript_HQ_N1_transcript93511/f2p0/1621	0.972624	Brown	{XP_004952838.2; PREDICTED: serine/threonine-protein kinase SAPK7-like [Setaria italica]}	{sp|Q6ZI44|SAPK6_ORYSJ; Serine/threonine-protein kinase SAPK6 OS=Oryza sativa subsp. japonica GN=SAPK6 PE=2 SV=1}	{sita:101786757; K14498 SNRK2 serine/threonine-protein kinase SRK2 2.7.11.1 ko04016; Environmental Information Processing; Signal transduction; MAPK signaling pathway - plant | ko04075; Environmental Information Processing; Signal transduction; Plant hormone signal transduction}	{At1g10940; KOG0583 Serine/threonine protein kinase T Signal transduction mechanisms ;}	{XM_004952781.3; PREDICTED: Setaria italica serine/threonine-protein kinase SAPK7-like (LOC101786757), mRNA}	{PF07714:Protein tyrosine kinase PF00069:Protein kinase domain PF11705:DNA-directed RNA polymerase III subunit Rpc31}	{PF07714:Protein tyrosine kinase PF00069:Protein kinase domain PF11705:DNA-directed RNA polymerase III subunit Rpc31}
transcript_HQ_N1_transcript34649/f5p0/3143	0.972005	Brown	{XP_003577385.1; PREDICTED: mannose-6-phosphate isomerase 1-like [Brachypodium distachyon]}	{sp|Q9FZH5|MPI2_ARATH; Mannose-6-phosphate isomerase 2 OS=Arabidopsis thaliana GN=PMI2 PE=1 SV=1}	{dosa:Os01t0127900-01; K01809 manA, MPI mannose-6-phosphate isomerase 5.3.1.8 ko00051; Metabolism; Carbohydrate metabolism; Fructose and mannose metabolism | ko00520; Metabolism; Carbohydrate metabolism; Amino sugar and nucleotide sugar metabolism}	{At1g67070; KOG2757 Mannose-6-phosphate isomerase G Carbohydrate transport and metabolism ;}	{XM_015759893.1; PREDICTED: Oryza sativa Japonica Group mannose-6-phosphate isomerase 1 (LOC4350861), mRNA}	{PF01238:Phosphomannose isomerase type I}	{PF01238:Phosphomannose isomerase type I}
transcript_HQ_N1_transcript10555/f3p0/4019	0.971586	Brown	{XP_015636130.1; PREDICTED: probable polyamine oxidase 2 [Oryza sativa Japonica Group]}	{sp|Q9SKX5|PAO2_ARATH; Probable polyamine oxidase 2 OS=Arabidopsis thaliana GN=PAO2 PE=2 SV=1}	{ats:F775_26735; K17839 PAO4, PAO3, PAO2 polyamine oxidase [EC:1.5.3.17 1.5.3.-] 1.5.3.17,1.5.3.- ko00330; Metabolism; Amino acid metabolism; Arginine and proline metabolism | ko00410; Metabolism; Metabolism of other amino acids; beta-Alanine metabolism}	{At2g43020; KOG0029 Amine oxidase Q Secondary metabolites biosynthesis, transport and catabolism ;}	{CT833055.1; Oryza sativa (indica cultivar-group) cDNA clone:OSIGCRA206N16, full insert sequence}	{PF01593:Flavin containing amine oxidoreductase PF07992:Pyridine nucleotide-disulphide oxidoreductase}	{PF01593:Flavin containing amine oxidoreductase PF07992:Pyridine nucleotide-disulphide oxidoreductase}
transcript_HQ_N1_transcript99268/f3p0/1158	0.970777	Brown	{ABB84400.1; Bax inhibitor-1 [Phyllostachys praecox]}	{sp|Q9MBD8|BI1_ORYSJ; Bax inhibitor 1 OS=Oryza sativa subsp. japonica GN=BI1 PE=2 SV=1}	{sbi:SORBI_04g002150; - - - - -}	{At5g47120; KOG1629 Bax-mediated apoptosis inhibitor TEGT/BI-1 V Defense mechanisms ;}	{FP099036.1; Phyllostachys edulis cDNA clone: bphyst025k11, full insert sequence}	{PF04715:Anthranilate synthase component I, N terminal region}	{PF04715:Anthranilate synthase component I, N terminal region}
transcript_HQ_N1_transcript95645/f4p0/1478	0.969104	Brown	{XP_015690432.1; PREDICTED: alpha-ketoglutarate-dependent dioxygenase AlkB-like [Oryza brachyantha]}	{sp|P37462|ALKB_SALTY; Alpha-ketoglutarate-dependent dioxygenase AlkB OS=Salmonella typhimurium (strain LT2 / SGSC1412 / ATCC 700720) GN=alkB PE=3 SV=2}	{obr:102710111; - - - - -}	{At3g14160; KOG2731 DNA alkylation damage repair protein A RNA processing and modification ;}	{XM_015834946.1; PREDICTED: Oryza brachyantha alpha-ketoglutarate-dependent dioxygenase AlkB-like (LOC102710111), mRNA}	{NA}	{NA}
transcript_HQ_N1_transcript89680/f2p0/1782	0.968085	Brown	{EMT25694.1; hypothetical protein F775_27099 [Aegilops tauschii]}	{sp|Q8W207|CSN2_ARATH; COP9 signalosome complex subunit 2 OS=Arabidopsis thaliana GN=CSN2 PE=1 SV=1}	{ats:F775_27099; K12176 COPS2, CSN2, TRIP15 COP9 signalosome complex subunit 2 - -}	{At2g26990; KOG1464 COP9 signalosome, subunit CSN2 OT Posttranslational modification, protein turnover, chaperones ; Signal transduction mechanisms ;}	{FP092150.1; Phyllostachys edulis cDNA clone: bphylf028f13, full insert sequence}	{PF08771:Rapamycin binding domain PF13176:Tetratricopeptide repeat PF01399:PCI domain PF13181:Tetratricopeptide repeat}	{PF08771:Rapamycin binding domain PF13176:Tetratricopeptide repeat PF01399:PCI domain PF13181:Tetratricopeptide repeat}
transcript_HQ_N1_transcript74727/f2p0/2233	0.965727	Brown	{KQK88798.1; hypothetical protein SETIT_034460mg [Setaria italica]}	{sp|Q9AV81|PRP19_ORYSJ; Pre-mRNA-processing factor 19 OS=Oryza sativa subsp. japonica GN=PRP19 PE=2 SV=1}	{bdi:100837922; K10599 PRPF19, PRP19 pre-mRNA-processing factor 19 2.3.2.27 ko03040; Genetic Information Processing; Transcription; Spliceosome | ko04120; Genetic Information Processing; Folding, sorting and degradation; Ubiquitin mediated proteolysis}	{At1g04510; KOG0289 mRNA splicing factor R General function prediction only ;}	{FP099902.1; Phyllostachys edulis cDNA clone: bphyem213l13, full insert sequence}	{PF00400:WD domain, G-beta repeat PF11789:Zinc-finger of the MIZ type in Nse subunit PF04564:U-box domain}	{PF00400:WD domain, G-beta repeat PF11789:Zinc-finger of the MIZ type in Nse subunit PF04564:U-box domain}
transcript_HQ_N1_transcript50168/f2p0/2765	0.964512	Brown	{EEC72899.1; hypothetical protein OsI_06722 [Oryza sativa Indica Group]}	{sp|Q8W1L6|MFP_ORYSJ; Peroxisomal fatty acid beta-oxidation multifunctional protein OS=Oryza sativa subsp. japonica GN=MFP PE=1 SV=2}	{dosa:Os02t0274100-01; K10527 MFP2 enoyl-CoA hydratase/3-hydroxyacyl-CoA dehydrogenase [EC:4.2.1.17 1.1.1.35 1.1.1.211] 4.2.1.17,1.1.1.35,1.1.1.211 ko01212; Metabolism; Global and overview maps; Fatty acid metabolism | ko00071; Metabolism; Lipid metabolism; Fatty acid degradation | ko00592; Metabolism; Lipid metabolism; alpha-Linolenic acid metabolism}	{At4g29010; KOG1683 Hydroxyacyl-CoA dehydrogenase/enoyl-CoA hydratase I Lipid transport and metabolism ;}	{XM_015770138.1; PREDICTED: Oryza sativa Japonica Group peroxisomal fatty acid beta-oxidation multifunctional protein (LOC4328997), mRNA}	{PF16113:Enoyl-CoA hydratase/isomerase PF02737:3-hydroxyacyl-CoA dehydrogenase, NAD binding domain PF00725:3-hydroxyacyl-CoA dehydrogenase, C-terminal domain PF07992:Pyridine nucleotide-disulphide oxidoreductase PF00378:Enoyl-CoA hydratase/isomerase}	{PF16113:Enoyl-CoA hydratase/isomerase PF02737:3-hydroxyacyl-CoA dehydrogenase, NAD binding domain PF00725:3-hydroxyacyl-CoA dehydrogenase, C-terminal domain PF07992:Pyridine nucleotide-disulphide oxidoreductase PF00378:Enoyl-CoA hydratase/isomerase}
transcript_HQ_N1_transcript81823/f10p0/2027	0.963853	Brown	{OEL26864.1; Ferredoxin--nitrite reductase, chloroplastic [Dichanthelium oligosanthes]}	{sp|P17847|NIR_MAIZE; Ferredoxin--nitrite reductase, chloroplastic (Fragment) OS=Zea mays GN=NIR PE=2 SV=1}	{sita:101777206; K00366 nirA ferredoxin-nitrite reductase 1.7.7.1 ko00910; Metabolism; Energy metabolism; Nitrogen metabolism}	{At2g15620; KOG0560 Sulfite reductase (ferredoxin) P Inorganic ion transport and metabolism ;}	{XM_006647901.2; PREDICTED: Oryza brachyantha ferredoxin--nitrite reductase, chloroplastic (LOC102699567), mRNA}	{PF01077:Nitrite and sulphite reductase 4Fe-4S domain PF03460:Nitrite/Sulfite reductase ferredoxin-like half domain}	{PF01077:Nitrite and sulphite reductase 4Fe-4S domain PF03460:Nitrite/Sulfite reductase ferredoxin-like half domain}
transcript_HQ_N1_transcript91910/f3p0/1689	0.963715	Brown	{XP_015612485.1; PREDICTED: multiple organellar RNA editing factor 8, chloroplastic/mitochondrial [Oryza sativa Japonica Group]}	{sp|Q9LKA5|MORF8_ARATH; Multiple organellar RNA editing factor 8, chloroplastic/mitochondrial OS=Arabidopsis thaliana GN=MORF8 PE=1 SV=1}	{sita:101776415; - - - - -}	{NA}	{FP101463.1; Phyllostachys edulis cDNA clone: bphylf057i14, full insert sequence}	{NA}	{NA}
transcript_HQ_N1_transcript81782/f25p0/1947	0.963479	Brown	{XP_010232090.1; PREDICTED: ketol-acid reductoisomerase, chloroplastic-like [Brachypodium distachyon]}	{sp|Q65XK0|ILV5_ORYSJ; Ketol-acid reductoisomerase, chloroplastic OS=Oryza sativa subsp. japonica GN=Os05g0573700 PE=1 SV=1}	{sbi:SORBI_03g029720; K00053 ilvC ketol-acid reductoisomerase 1.1.1.86 ko01210; Metabolism; Global and overview maps; 2-Oxocarboxylic acid metabolism | ko01230; Metabolism; Global and overview maps; Biosynthesis of amino acids | ko00290; Metabolism; Amino acid metabolism; Valine, leucine and isoleucine biosynthesis | ko00770; Metabolism; Metabolism of cofactors and vitamins; Pantothenate and CoA …	{NA}	{XM_010233788.1; PREDICTED: Brachypodium distachyon ketol-acid reductoisomerase, chloroplastic-like (LOC100834797), mRNA}	{PF01450:Acetohydroxy acid isomeroreductase, catalytic domain}	{PF01450:Acetohydroxy acid isomeroreductase, catalytic domain}
transcript_HQ_N1_transcript73809/f11p0/2200	0.963317	Brown	{XP_003574065.1; PREDICTED: ruBisCO large subunit-binding protein subunit beta, chloroplastic-like [Brachypodium distachyon]}	{sp|P08927|RUBB_PEA; RuBisCO large subunit-binding protein subunit beta, chloroplastic OS=Pisum sativum PE=1 SV=2}	{osa:4327993; K04077 groEL, HSPD1 chaperonin GroEL - ko03018; Genetic Information Processing; Folding, sorting and degradation; RNA degradation | ko04212; Organismal Systems; Aging; Longevity regulating pathway - worm | ko04940; Human Diseases; Endocrine and metabolic diseases; Type I diabetes mellitus | ko05134; Human Diseases; Infectious diseases: Bacterial; Legionellosis | ko05152; Human Disea…	{At1g55490; KOG0356 Mitochondrial chaperonin, Cpn60/Hsp60p O Posttranslational modification, protein turnover, chaperones ;}	{XM_010235346.2; PREDICTED: Brachypodium distachyon ruBisCO large subunit-binding protein subunit beta, chloroplastic-like (LOC100842360), transcript variant X2, mRNA}	{PF09090:MIF4G like PF00118:TCP-1/cpn60 chaperonin family}	{PF09090:MIF4G like PF00118:TCP-1/cpn60 chaperonin family}
transcript_HQ_N1_transcript31557/f2p0/3228	0.963164	Brown	{XP_010230576.1; PREDICTED: protein ALWAYS EARLY 3-like [Brachypodium distachyon]}	{sp|Q6A333|ALY2_ARATH; Protein ALWAYS EARLY 2 OS=Arabidopsis thaliana GN=ALY2 PE=1 SV=1}	{osa:4327312; - - - - -}	{At3g05380; KOG1019 Retinoblastoma pathway protein LIN-9/chromatin-associated protein Aly BDT Chromatin structure and dynamics ; Cell cycle control, cell division, chromosome partitioning ; Signal transduction mechanisms ;}	{AK375366.1; Hordeum vulgare subsp. vulgare mRNA for predicted protein, complete cds, clone: NIASHv3092F16}	{NA}	{NA}
transcript_HQ_N1_transcript42073/f2p0/2957	0.962464	Brown	{AQK57860.1; ABC transporter G family member 34 [Zea mays]}	{sp|Q8GU82|AB45G_ORYSJ; ABC transporter G family member 45 OS=Oryza sativa subsp. japonica GN=ABCG45 PE=2 SV=2}	{sita:101774127; - - - - -}	{At1g59870; KOG0065 Pleiotropic drug resistance proteins (PDR1-15), ABC superfamily Q Secondary metabolites biosynthesis, transport and catabolism ;}	{FP093907.1; Phyllostachys edulis cDNA clone: bphylf045a24, full insert sequence}	{PF13912:C2H2-type zinc finger PF00096:Zinc finger, C2H2 type}	{PF13912:C2H2-type zinc finger PF00096:Zinc finger, C2H2 type}
transcript_HQ_N1_transcript88660/f11p0/1802	0.962065	Brown	{NP_001141599.2; uncharacterized LOC100273717 [Zea mays]}	{sp|Q5JK84|RH15_ORYSJ; DEAD-box ATP-dependent RNA helicase 15 OS=Oryza sativa subsp. japonica GN=AIP2 PE=1 SV=1}	{sita:101753358; K12812 UAP56, BAT1, SUB2 ATP-dependent RNA helicase UAP56/SUB2 3.6.4.13 ko03040; Genetic Information Processing; Transcription; Spliceosome | ko03013; Genetic Information Processing; Translation; RNA transport | ko03015; Genetic Information Processing; Translation; mRNA surveillance pathway | ko05164; Human Diseases; Infectious diseases: Viral; Influenza A}	{At5g11200; KOG0329 ATP-dependent RNA helicase A RNA processing and modification ;}	{FP091359.1; Phyllostachys edulis cDNA clone: bphylf042i22, full insert sequence}	{PF00270:DEAD/DEAH box helicase PF04851:Type III restriction enzyme, res subunit}	{PF00270:DEAD/DEAH box helicase PF04851:Type III restriction enzyme, res subunit}
transcript_HQ_N1_transcript73564/f8p0/2210	0.96177	Brown	{CDM82485.1; unnamed protein product [Triticum aestivum]}	{sp|Q71VM4|IMA1A_ORYSJ; Importin subunit alpha-1a OS=Oryza sativa subsp. japonica GN=Os01g0253300 PE=1 SV=2}	{dosa:Os01t0253300-01; - - - - -}	{At3g06720; KOG0166 Karyopherin (importin) alpha U Intracellular trafficking, secretion, and vesicular transport ;}	{FP100207.1; Phyllostachys edulis cDNA clone: bphylf053h08, full insert sequence}	{PF01602:Adaptin N terminal region PF00514:Armadillo/beta-catenin-like repeat PF02985:HEAT repeat PF01749:Importin beta binding domain PF11698:V-ATPase subunit H}	{PF01602:Adaptin N terminal region PF00514:Armadillo/beta-catenin-like repeat PF02985:HEAT repeat PF01749:Importin beta binding domain PF11698:V-ATPase subunit H}
transcript_HQ_N1_transcript41285/f2p0/2977	0.9613	Brown	{XP_010237226.1; PREDICTED: putative polyol transporter 1 [Brachypodium distachyon]}	{sp|Q8VZ80|PLT5_ARATH; Polyol transporter 5 OS=Arabidopsis thaliana GN=PLT5 PE=1 SV=2}	{sita:101755393; - - - - -}	{At3g18830; KOG0254 Predicted transporter (major facilitator superfamily) R General function prediction only ;}	{AP014968.1; Oryza sativa Japonica Group DNA, chromosome 12, cultivar: Nipponbare, complete sequence}	{PF00083:Sugar (and other) transporter PF07690:Major Facilitator Superfamily PF02308:MgtC family}	{PF00083:Sugar (and other) transporter PF07690:Major Facilitator Superfamily PF02308:MgtC family}
transcript_HQ_N1_transcript75839/f2p0/2187	0.960832	Brown	{KQK88798.1; hypothetical protein SETIT_034460mg [Setaria italica]}	{sp|Q9AV81|PRP19_ORYSJ; Pre-mRNA-processing factor 19 OS=Oryza sativa subsp. japonica GN=PRP19 PE=2 SV=1}	{bdi:100837922; K10599 PRPF19, PRP19 pre-mRNA-processing factor 19 2.3.2.27 ko03040; Genetic Information Processing; Transcription; Spliceosome | ko04120; Genetic Information Processing; Folding, sorting and degradation; Ubiquitin mediated proteolysis}	{At1g04510; KOG0289 mRNA splicing factor R General function prediction only ;}	{FP099902.1; Phyllostachys edulis cDNA clone: bphyem213l13, full insert sequence}	{PF00400:WD domain, G-beta repeat PF11789:Zinc-finger of the MIZ type in Nse subunit PF04564:U-box domain}	{PF00400:WD domain, G-beta repeat PF11789:Zinc-finger of the MIZ type in Nse subunit PF04564:U-box domain}
"NA" means not annotated in the annotation library
