# Supplementary material for: Integrated Transcriptome and Metabolome Analyses Reveal Bamboo Culm Color Formation Mechanisms Involved in Anthocyanin Biosynthetic in Phyllostachys nigra
Source: Int J Mol Sci. 2024 Feb 1;25(3):1738. doi: 10.3390/ijms25031738 (PMC10855043; doi:10.3390/ijms25031738)
Supplement: Supplementary file 1 [file ijms-25-01738-s001.zip › Table S5.xlsx]

## Sheet: Sheet1
Table S5 Correlation between metabolites and genes
	Cyanidin 3-galactoside chloride	Cyanidin 3-O-glucoside	Malvidin O-hexoside	Petunidin 3-O-glucoside	Cyanidin O-syringic acid	PnbHLH23	PnbHLH27	PnAN11-1	PnAN11-2	PnAN11-3	PnSPL9-1	PnSPL9-2	PnSPL9-3	PnSPL9-4	PnMYB1	PnMYB6	PnPAL1	PnPAL2	PnPAL3	PnPAL4	PnPAL5	PnPAL6	Pn4CL1	Pn4CL2	Pn4CL3	PnCHI	PnCHS1	PnCHS2	PnF3‘H1	PnF3‘H2	PnF3'5'H	PnDFR1	PnDFR2	PnDFR3	PnCCR1	PnCCR2	PnCCR3	PnCCR4	PnCCR5	PnCCR6	PnCCR7	PnANR1	PnANR2	PnANR3	PnANS	PnUFGT	PnOMT
Cyanidin 3-galactoside chloride	1	0.958**	0.935**	0.877**	0.938**	−0.356	0.285	0.744**	0.933**	0.771**	−0.645**	−0.09	−0.624**	−0.642**	−0.592*	0.835**	−0.651**	−0.509*	−0.722**	−0.665**	−0.707**	−0.706**	−0.829**	−0.603*	−0.659**	−0.748**	−0.704**	−0.648**	−0.673**	−0.693**	0.102	−0.362	−0.729**	−0.609*	−0.781**	−0.767**	−0.628**	0.421	−0.748**	−0.691**	0.671**	0.365	0.568*	0.686**	0.474	0.504*	0.133
Cyanidin 3-O-glucoside	0.958**	1	0.947**	0.864**	0.950**	−0.376	0.346	0.778**	0.928**	0.730**	−0.537*	−0.167	−0.678**	−0.636**	−0.612*	0.818**	−0.662**	−0.576*	−0.709**	−0.671**	−0.706**	−0.741**	−0.845**	−0.597*	−0.581*	−0.766**	−0.714**	−0.694**	−0.667**	−0.655**	0.107	−0.323	−0.749**	−0.611*	−0.805**	−0.795**	−0.628**	0.397	−0.684**	−0.735**	0.693**	0.418	0.635**	0.748**	0.512*	0.529*	0.216
Malvidin O-hexoside	0.935**	0.947**	1	.890**	0.957**	−0.539*	0.364	0.795**	0.887**	0.806**	−0.606*	−0.041	−0.678**	−0.735**	−0.714**	0.891**	−0.802**	−0.46	−0.833**	−0.809**	−0.832**	−0.825**	−0.876**	−0.726**	−0.682**	−0.862**	−0.822**	−0.747**	−0.779**	−0.742**	0.27	−0.439	−0.853**	−0.755**	−0.885**	−0.869**	−0.755**	0.493	−0.775**	−0.783**	0.645**	0.437	0.635**	0.646**	0.471	0.587*	0.365
Petunidin 3-O-glucoside	0.877**	0.864**	0.890**	1	0.809**	−0.512*	0.522*	0.765**	0.876**	0.631**	−0.551*	−0.048	−0.795**	−0.603*	−0.715**	0.891**	−0.739**	−0.584*	−0.796**	−0.755**	−0.799**	−0.776**	−0.912**	−0.743**	−0.703**	−0.789**	−0.789**	−0.721**	−0.720**	−0.683**	0.327	−0.514*	−0.855**	−0.708**	−0.909**	−0.894**	−0.730**	0.417	−0.815**	−0.861**	0.812**	0.621*	0.650**	0.786**	0.638**	0.672**	0.321
Cyanidin O-syringic acid	0.938**	0.950**	0.957**	0.809**	1	−0.345	0.279	0.782**	0.871**	0.779**	−0.549*	−0.075	−0.612*	−0.655**	−0.578*	0.821**	−0.666**	−0.521*	−0.689**	−0.661**	−0.674**	−0.693**	−0.776**	−0.567*	−0.534*	−0.751**	−0.703**	−0.668**	−0.639**	−0.648**	0.114	−0.272	−0.708**	−0.626**	−0.764**	−0.735**	−0.576*	0.447	−0.689**	−0.653**	0.619*	0.316	0.556*	0.666**	0.421	0.478	0.195
PnbHLH23	−0.356	−0.376	−0.539*	−0.512*	−0.345	1	−0.17	−0.476	−0.327	−0.551*	0.477	−0.238	0.322	0.739**	0.803**	−0.630**	0.856**	−0.148	0.863**	0.892**	0.876**	0.770**	0.551*	0.900**	0.669**	0.690**	0.708**	0.444	0.758**	0.662**	−0.693**	0.880**	0.831**	0.773**	0.667**	0.754**	0.851**	−0.495	0.619*	0.606*	−0.276	−0.507*	−0.375	−0.133	−0.317	−0.622*	−0.745**
PnbHLH27	0.285	0.346	0.364	0.522*	0.279	−0.17	1	0.35	0.376	−0.005	−0.086	0.21	−0.833**	−0.262	−0.478	0.368	−0.203	−0.742**	−0.222	−0.207	−0.286	−0.164	−0.563*	−0.427	−0.444	−0.309	−0.457	−0.544*	−0.2	−0.117	0.528*	−0.177	−0.416	−0.312	−0.588*	−0.570*	−0.291	−0.383	−0.385	−0.652**	0.459	0.851**	0.811**	0.600*	0.775**	0.738**	0.383
PnAN11-1	0.744**	0.778**	0.795**	0.765**	0.782**	−0.476	0.351	1	0.745**	0.544*	−0.306	−0.257	−0.668**	−0.545*	−0.718**	0.724**	−0.727**	−0.548*	−0.703**	−0.707**	−0.702**	−.708**	−0.662**	−0.665**	−0.519*	−0.624**	−0.639**	−0.478	−0.610*	−0.578*	0.39	−0.333	−0.762**	−0.671**	−0.762**	−0.785**	−0.588*	0.238	−0.605*	−0.780**	0.590*	0.507*	0.562*	0.640**	0.428	0.510*	0.508*
PnAN11-2	0.933**	0.928**	0.887**	0.876**	0.871**	−0.327	0.376	0.745**	1	0.693**	−0.461	−0.22	−0.740**	−0.614*	−0.538*	0.824**	−0.594*	−0.520*	−0.688**	−0.625**	−0.691**	−.705**	−0.836**	−0.630**	−0.684**	−0.745**	−0.679**	−0.638**	−0.646**	−0.626**	0.083	−0.284	−0.752**	−0.568*	−0.769**	−0.792**	−0.652**	0.353	−0.732**	−0.719**	0.732**	0.413	0.640**	0.759**	0.577*	0.526*	0.163
PnAN11-3	0.771**	0.730**	0.806**	0.631**	0.779**	−0.551*	−0.005	0.544*	0.693**	1	−0.719**	0.12	−0.302	−0.856**	−0.621*	0.776**	−0.765**	−0.083	−0.812**	−0.773**	−0.775**	−.775**	−0.640**	−0.653**	−0.574*	−0.758**	−0.754**	−0.632**	−0.786**	−0.839**	0.047	−0.541*	−0.711**	−0.783**	−0.674**	−0.622*	−0.744**	0.594*	−0.718**	−0.512*	0.376	0.231	0.461	0.357	0.331	0.510*	0.248
PnSPL9-1	−0.645**	−0.537*	−0.606*	−0.551*	−0.549*	0.477	−0.086	−0.306	−0.461	−0.719**	1	−0.464	0.185	0.648**	0.617*	−0.645**	0.599*	0.133	0.681**	0.614*	0.654**	.575*	0.663**	0.524*	0.625**	0.653**	0.687**	0.624**	0.716**	0.814**	−0.167	0.572*	0.562*	0.533*	0.623**	0.541*	0.633**	−0.372	0.625**	0.422	−0.43	−0.283	−0.359	−0.336	−0.405	−0.530*	−0.005
PnSPL9-2	−0.09	−0.167	−0.041	−0.048	−0.075	−0.238	0.21	−0.257	−0.22	0.12	−0.464	1	0.124	−0.347	−0.188	−0.023	−0.019	0.038	−0.077	−0.052	−0.087	0.096	−0.147	−0.195	−0.287	−0.036	−0.217	−0.155	−0.109	−0.201	0.255	−0.335	−0.071	−0.046	−0.152	−0.085	−0.16	−0.06	−0.148	−0.1	−0.198	0.273	0.194	−0.157	0.31	0.434	0.048
PnSPL9-3	−0.624**	−0.678**	−0.678**	−0.795**	−0.612*	0.322	−0.833**	−0.668**	−0.740**	−0.302	0.185	0.124	1	0.424	0.646**	−0.705**	0.505*	0.703**	0.519*	0.507*	0.560*	.507*	0.719**	0.627**	0.565*	0.626**	0.651**	0.706**	0.471	0.386	−0.491	0.262	0.676**	0.541*	0.740**	0.772**	0.509*	0.022	0.586*	0.749**	−0.702**	−0.766**	−0.796**	−0.767**	−0.738**	−0.718**	−0.417
PnSPL9-4	−0.642**	−0.636**	−0.735**	−0.603*	−0.655**	0.739**	−0.262	−0.545*	−0.614*	−0.856**	0.648**	−0.347	0.424	1	0.737**	−0.720**	0.745**	0.138	0.814**	0.787**	0.807**	.690**	0.682**	0.844**	0.774**	0.683**	0.740**	0.568*	0.710**	0.728**	−0.334	0.727**	0.776**	0.777**	0.727**	0.760**	0.784**	−0.364	0.813**	0.654**	−0.316	−0.507*	−0.687**	−0.338	−0.560*	−0.764**	−0.47
PnMYB1	−0.592*	−0.612*	−0.714**	−0.715**	−0.578*	0.803**	−0.478	−0.718**	−0.538*	−0.621*	0.617*	−0.188	0.646**	0.737**	1	−0.783**	0.899**	0.315	0.873**	0.886**	0.884**	.806**	0.709**	0.867**	0.665**	0.808**	0.889**	0.762**	0.843**	0.814**	−0.691**	0.709**	0.873**	0.859**	0.845**	0.844**	0.827**	−0.257	0.650**	0.769**	−0.498*	−0.741**	−0.671**	−0.466	−0.574*	−0.815**	−0.680**
PnMYB6	0.835**	0.818**	0.891**	0.891**	0.821**	−0.630**	0.368	0.724**	0.824**	0.776**	−0.645**	−0.023	−0.705**	−0.720**	−0.783**	1	−0.837**	−0.346	−0.882**	−0.849**	−0.874**	−.832**	−0.833**	−0.822**	−0.703**	−0.899**	−0.859**	−0.783**	−0.819**	−0.790**	0.416	−0.623**	−0.879**	−0.796**	−0.857**	−0.863**	−0.805**	0.478	−0.836**	−0.702**	0.790**	0.535*	0.560*	0.686**	0.585*	0.690**	0.322
** (At level 0.01,the correlation was significant)
* (At level 0.05, the correlation was significant)
