# Supplementary material for: Integrated Transcriptome and Metabolome Analyses Reveal Bamboo Culm Color Formation Mechanisms Involved in Anthocyanin Biosynthetic in Phyllostachys nigra
Source: Int J Mol Sci. 2024 Feb 1;25(3):1738. doi: 10.3390/ijms25031738 (PMC10855043; doi:10.3390/ijms25031738)
Supplement: Supplementary file 1 [file ijms-25-01738-s001.zip › Table S6.xlsx]

## Sheet: Sheet1
Table S6 MYB and Bhlh TFs from Arabidopsis thaliana
Name	Accession number
AtMYB0	At3g27920
AtMYB1	At3g09230
AtMYB2	At2g47190
AtMYB3	At1g22640
AtMYB4	At4g38620
AtMYB5	At3g13540
AtMYB6	At4g09460
AtMYB7	At2g16720
AtMYB8	At1g35515
AtMYB9	At5g16770
AtMYB10	At3g12820
AtMYB11	At3g62610
AtMYB12	At2g47460
AtMYB13	At1g06180
AtMYB14	At2g31180
AtMYB15	At3g23250
AtMYB16	At5g15310
AtMYB17	At3g61250
AtMYB18	At4g25560
AtMYB19	At5g52260
AtMYB20	At1g66230
AtMYB21	At3g27810
AtMYB22	At5g40430
AtMYB23	At5g40330
AtMYB24	At5g40350
AtMYB25	At2g39880
AtMYB26	At3g13890
AtMYB27	At3g53200
AtMYB28	At5g61420
AtMYB29	At5g07690
AtMYB30	At3g28910
AtMYB31	At1g74650
AtMYB32	At4g34990
AtMYB33	At5g06100
AtMYB34	At5g60890
AtMYB35	At3g28470
AtMYB36	At5g57620
AtMYB37	At5g23000
AtMYB38	At2g36890
AtMYB39	At4g17780
AtMYB40	At5g14340
AtMYB41	At4g28110
AtMYB42	At4g12350
AtMYB43	At5g16600
AtMYB44	At5g67300
AtMYB45	At3g48920
AtMYB46	At5g12870
AtMYB47	At1g18710
AtMYB48	At3g46130
AtMYB49	At5g54230
AtMYB50	At1g57560
AtMYB51	At1g18570
AtMYB52	At1g17950
AtMYB53	At5g65230
AtMYB54	At1g73410
AtMYB55	At4g01680
AtMYB56	At5g17800
AtMYB57	At3g01530
AtMYB58	At1g16490
AtMYB59	At5g59780
AtMYB60	At1g08810
AtMYB61	At1g09540
AtMYB62	At1g68320
AtMYB63	At1g79180
AtMYB64	At5g11050
AtMYB65	At3g11440
AtMYB66	At5g14750
AtMYB67	At3g12720
AtMYB68	At5g65790
AtMYB69	At4g33450
AtMYB70	At2g23290
AtMYB71	At3g24310
AtMYB72	At1g56160
AtMYB73	At4g37260
AtMYB74	At4g05100
AtMYB75	At1g56650
AtMYB76	At5g07700
AtMYB77	At3g50060
AtMYB78	At5g49620
AtMYB79	At4g13480
AtMYB80	At5g56110
AtMYB81	At2g26960
AtMYB82	At5g52600
AtMYB83	At3g08500
AtMYB84	At3g49690
AtMYB85	At4g22680
AtMYB86	At5g26660
AtMYB87	At4g37780
AtMYB88	At2g02820
AtMYB89	At5g39700
AtMYB90	At1g66390
AtMYB91	At2g37630
AtMYB92	At5g10280
AtMYB93	At1g34670
AtMYB94	At3g47600
AtMYB95	At1g74430
AtMYB96	At5g62470
AtMYB97	At4g26930
AtMYB98	At4g18770
AtMYB99	At5g62320
AtMYB100	At2g25230
AtMYB101	At2g32460
AtMYB102	At4g21440
AtMYB103	At1g63910
AtMYB104	At2g26950
AtMYB105	At1g69560
AtMYB106	At3g01140
AtMYB107	At3g02940
AtMYB108	At3g06490
AtMYB109	At3g55730
AtMYB110	At3g29020
AtMYB111	At5g49330
AtMYB112	At1g48000
AtMYB113	At1g66370
AtMYB114	At1g66380
AtMYB115	At5g40360
AtMYB116	At1g25340
AtMYB117	At1g26780
AtMYB119	At5g58850
AtMYB120	At5g55020
AtMYB121	At3g30210
AtMYB122	At1g74080
AtMYB123	At5g35550
AtMYB124	At1g14350
AtCDC5	At1g09770
AtMYB4R1	At3g18100
AtMYB3R1	AT4g32730
AtMYB3R2	At4g00540
AtMYB3R3	AT3g09370
AtMYB3R-4	AT5g11510
AtMYB3R-5	At5g02320
AtbHLH1	At5g41315
AtbHLH10	At2g31220
AtbHLH100	At2g41240
AtbHLH101	At5g04150
AtbHLH102	At1g69010
AtbHLH103	At4g21340
AtbHLH104	At4g14410
AtbHLH105	At5g54680
AtbHLH106	At2g41130
AtbHLH107	At3g56770
AtbHLH108	At1g25310
AtbHLH109	At1g68240
AtbHLH11	At4g36060
AtbHLH110	At1g27660
AtbHLH111	At1g31050
AtbHLH112	At1g61660
AtbHLH113	At3g19500
AtbHLH114	At4g05170
AtbHLH115	At1g51070
AtbHLH116	At3g26744
AtbHLH117	At3g22100
AtbHLH118	At4g25400
AtbHLH119	At4g28811
AtbHLH12	At4g00480
AtbHLH120	At5g51790
AtbHLH121	At3g19860
AtbHLH122	At1g51140
AtbHLH123	At3g20640
AtbHLH124	At2g46970
AtbHLH125	At1g62975
AtbHLH126	At4g25410
AtbHLH127	At4g28815
AtbHLH128	At1g05805
AtbHLH129	At2g43140
AtbHLH13	At1g01260
AtbHLH130	At2g42280
AtbHLH131	At4g38071
AtbHLH132	At3g62090
AtbHLH133	At2g20095
AtbHLH134	At5g15160
AtbHLH135	At1g74500
AtbHLH136	At5g39860
AtbHLH137	At5g50915
AtbHLH138	At2g31215
AtbHLH139	At5g43175
AtbHLH14	At4g00870
AtbHLH141	At5g38860
AtbHLH142	At5g64340
AtbHLH143	At5g09460
AtbHLH144	At1g29950
AtbHLH145	At5g50010
AtbHLH146	At4g30180
AtbHLH147	At3g17100
AtbHLH148	At3g06590
AtbHLH149	At1g09250
AtbHLH15	At2g20180
AtbHLH150	At3g05800
AtbHLH151	At2g47270
AtbHLH152	At1g22380
AtbHLH153	At1g05710
AtbHLH154	At2g31730
AtbHLH155	At2g31280
AtbHLH156	At2g27230
AtbHLH157	At1g64625
AtbHLH158	At2g43060
AtbHLH159	At4g30410
AtbHLH16	At4g00050
AtbHLH160	At1g71200
AtbHLH161	At3g47710
AtbHLH162	At4g20970
AtbHLH17	At2g46510
AtbHLH18	At2g22750
AtbHLH19	At2g22760
AtbHLH2	At1g63650
AtbHLH20	At2g22770
AtbHLH21	At2g16910
AtbHLH22	At4g21330
AtbHLH23	At4g28790
AtbHLH24	At4g36930
AtbHLH25	At4g37850
AtbHLH26	At1g02340
AtbHLH27	At4g29930
AtbHLH28	At5g46830
AtbHLH29	At2g28160
AtbHLH3	At4g16430
AtbHLH30	At1g68810
AtbHLH31	At1g59640
AtbHLH32	At3g25710
AtbHLH33	At1g12860
AtbHLH34	At3g23210
AtbHLH35	At5g57150
AtbHLH36	At5g51780
AtbHLH37	At3g50330
AtbHLH38	At3g56970
AtbHLH39	At3g56980
AtbHLH4	At4g17880
AtbHLH40	At4g00120
AtbHLH41	At5g56960
AtbHLH42	At4g09820
AtbHLH43	At5g09750
AtbHLH44	At1g18400
AtbHLH45	At3g06120
AtbHLH46	At5g08130
AtbHLH47	At3g47640
AtbHLH48	At2g42300
AtbHLH49	At1g68920
AtbHLH5	At5g46760
AtbHLH50	At1g73830
AtbHLH51	At2g40200
AtbHLH52	At1g30670
AtbHLH53	At2g34820
AtbHLH54	At1g27740
AtbHLH55	At1g12540
AtbHLH56	At4g28800
AtbHLH57	At4g01460
AtbHLH58	At4g36540
AtbHLH59	At4g02590
AtbHLH6	At1g32640
AtbHLH60	At3g57800
AtbHLH61	At5g10570
AtbHLH62	At3g07340
AtbHLH63	At4g34530
AtbHLH64	At2g18300
AtbHLH65	At3g59060
AtbHLH66	At2g24260
AtbHLH67	At3g61950
AtbHLH68	At4g29100
AtbHLH69	At4g30980
AtbHLH7	At1g03040
AtbHLH70	At2g46810
AtbHLH71	At5g46690
AtbHLH72	At5g61270
AtbHLH73	At5g67110
AtbHLH74	At1g10120
AtbHLH75	At1g25330
AtbHLH76	At1g26260
AtbHLH77	At3g23690
AtbHLH78	At5g48560
AtbHLH79	At5g62610
AtbHLH8	At1g09530
AtbHLH80	At1g35460
AtbHLH81	At4g09180
AtbHLH82	At5g58010
AtbHLH83	At1g66470
AtbHLH84	At2g14760
AtbHLH85	At4g33880
AtbHLH86	At5g37800
AtbHLH87	At3g21330
AtbHLH88	At5g67060
AtbHLH89	At1g06170
AtbHLH9	At2g43010
AtbHLH90	At1g10610
AtbHLH91	At2g31210
AtbHLH92	At5g43650
AtbHLH93	At5g65640
AtbHLH94	At1g22490
AtbHLH95	At4g49770
AtbHLH96	At1g72210
AtbHLH97	At3g24140
AtbHLH98	At5g53210
AtbHLH99	At5g65320
The table includes Arabidopsis thaliana MYB genes in the TAIR database
